# Supplementary material for: (μ-2′,6′-Dicarboxy­biphenyl-2,6-dicar­boxylato)bis[(1,10-phenanthroline)silver(I)]
Source: Acta Crystallogr Sect E Struct Rep Online. 2010 Sep 30;66(Pt 10):m1329. doi: 10.1107/S1600536810037700 (PMC2983175; doi:10.1107/S1600536810037700)
Supplement: Supplementary file 1 [file e-66-m1329-sup1.cif]

##############################################################################
###                                                                        ###
###        Electronic paper (Acta Crystallographica Section E)             ###
###                                                                        ###
##############################################################################
#                                                                            #
# This CIF contains the data in a paper accepted for publication in Acta     #
# Crystallographica Section E. It conforms to the requirements of Notes      #
# for Authors for Section E, and has been peer reviewed under the auspices   #
# of the IUCr Commission on Journals.                                        #
#                                                                            #
# Full details of the Crystallographic Information File format               #
# are given in the paper "The Crystallographic Information File (CIF):       #
# a New Standard Archive File for Crystallography" by S. R. Hall, F. H.      #
# Allen and I. D. Brown [Acta Cryst. (1991), A47, 655-685].                  #
#                                                                            #
# The current version of the core CIF dictionary is obtainable from          #
# ftp://ftp.iucr.org/pub/cif_core.dic. The current version number is 2.4.    #
#                                                                            #
# Software is freely available for graphical display of the structure(s) in  #
# this CIF.  For information consult the CIF home page http://www.iucr.org/  #
# cif/home.html                                                              #
#                                                                            #
# This file may be used for bona fide research purposes within the           #
# scientific community so long as proper attribution is given to the journal # 
# article from which it was obtained.                                        #
#                                                                            #
##############################################################################
                                             
data_I
_audit_creation_method     SHELXL-97
_chemical_name_systematic
;
(\m-2',6'-Dicarboxybiphenyl-2,6-dicarboxylato)bis[(1,10-
phenanthroline)silver(I)]
;
_chemical_name_common     ?
_chemical_formula_moiety     'C40 H24 Ag2 N4 O8'
_chemical_formula_sum     'C40 H24 Ag2 N4 O8'
_chemical_formula_iupac     '[Ag2 (C16 H8 O8) (C12 H8 N2)2]'
_chemical_formula_weight     904.37
_chemical_melting_point     ?
_symmetry_cell_setting     monoclinic
_symmetry_space_group_name_H-M     'C 2/c'
_symmetry_space_group_name_Hall     '-C 2yc'
loop_
    _symmetry_equiv_pos_as_xyz
    'x, y, z'
    '-x, y, -z+1/2'
    'x+1/2, y+1/2, z'
    '-x+1/2, y+1/2, -z+1/2'
    '-x, -y, -z'
    'x, -y, z-1/2'
    '-x+1/2, -y+1/2, -z'
    'x+1/2, -y+1/2, z-1/2'
_cell_length_a     11.7633(17)
_cell_length_b     11.5730(18)
_cell_length_c     24.884(4)
_cell_angle_alpha     90.00
_cell_angle_beta     92.397(2)
_cell_angle_gamma     90.00
_cell_volume     3384.7(9)
_cell_formula_units_Z     4
_cell_measurement_reflns_used     785
_cell_measurement_theta_min     2.41
_cell_measurement_theta_max     28.0
_cell_measurement_temperature     293(2)
_exptl_crystal_description     block
_exptl_crystal_colour     colourless
_exptl_crystal_size_max     0.20
_exptl_crystal_size_mid     0.18
_exptl_crystal_size_min     0.15
_exptl_crystal_density_diffrn     1.775
_exptl_crystal_density_meas     ?
_exptl_crystal_density_method     'not measured'
_exptl_crystal_F_000     1800
_exptl_absorpt_coefficient_mu     1.221
_exptl_absorpt_correction_type     multi-scan
_exptl_absorpt_process_details     '(SADABS; Sheldrick, 2000)'
_exptl_absorpt_correction_T_min     0.7923
_exptl_absorpt_correction_T_max     0.8380
_exptl_special_details
;
;
_diffrn_ambient_temperature     293(2)
_diffrn_radiation_type     MoK\a
_diffrn_radiation_wavelength     0.71073
_diffrn_radiation_source     'fine-focus sealed tube'
_diffrn_radiation_monochromator     graphite
_diffrn_measurement_device_type     'Bruker APEX CCD'
_diffrn_measurement_method     'phi and omega scan'
_diffrn_detector_area_resol_mean     ?
_diffrn_reflns_number     8881
_diffrn_reflns_av_R_equivalents     0.0409
_diffrn_reflns_av_sigmaI/netI     0.0559
_diffrn_reflns_theta_min     2.47
_diffrn_reflns_theta_max     26.00
_diffrn_reflns_theta_full     26.00
_diffrn_measured_fraction_theta_max     0.991
_diffrn_measured_fraction_theta_full     0.991
_diffrn_reflns_limit_h_min     -14
_diffrn_reflns_limit_h_max     11
_diffrn_reflns_limit_k_min     -14
_diffrn_reflns_limit_k_max     13
_diffrn_reflns_limit_l_min     -30
_diffrn_reflns_limit_l_max     24
_diffrn_standards_number     ?
_diffrn_standards_interval_count     ?
_diffrn_standards_interval_time     ?
_diffrn_standards_decay_%     ?
_refine_special_details
;
Refinement of <i>F</i>^2^ against ALL reflections. The weighted <i>R</i>-factor
<i>wR</i> and goodness of fit <i>S</i> are based on <i>F</i>^2^, conventional
<i>R</i>-factors <i>R</i> are based on <i>F</i>, with <i>F</i> set to zero for
negative <i>F</i>^2^. The threshold expression of <i>F</i>^2^ >
\s(<i>F</i>^2^) is used only for calculating <i>R</i>-factors(gt) <i>etc</i>.
and is not relevant to the choice of reflections for refinement.
<i>R</i>-factors based on <i>F</i>^2^ are statistically about twice as large
as those based on <i>F</i>, and <i>R</i>- factors based on ALL data will be
even larger.
;
_reflns_number_total     3300
_reflns_number_gt     1843
_reflns_threshold_expression     >2sigma(I)
_refine_ls_structure_factor_coef     Fsqd
_refine_ls_matrix_type     full
_refine_ls_R_factor_all     0.1059
_refine_ls_R_factor_gt     0.0567
_refine_ls_wR_factor_gt     0.1498
_refine_ls_wR_factor_ref     0.1776
_refine_ls_goodness_of_fit_ref     1.038
_refine_ls_restrained_S_all     1.038
_refine_ls_number_reflns     3300
_refine_ls_number_parameters     246
_refine_ls_number_restraints     0
_refine_ls_hydrogen_treatment     constr
_refine_ls_weighting_scheme     calc
_refine_ls_weighting_details
         'calc w=1/[\s^2^(Fo^2^)+(0.0855P)^2^+3.1208P] where P=(Fo^2^+2Fc^2^)/3'
_atom_sites_solution_hydrogens     geom
_atom_sites_solution_primary     direct
_atom_sites_solution_secondary     difmap
_refine_ls_shift/su_max     0.001
_refine_ls_shift/su_mean     0.000
_refine_diff_density_max     1.592
_refine_diff_density_min     -0.969
_refine_ls_extinction_method     none
_refine_ls_extinction_coef     ?
loop_
    _atom_type_symbol
    _atom_type_description
    _atom_type_scat_dispersion_real
    _atom_type_scat_dispersion_imag
    _atom_type_scat_source
    'C' 'C' 0.0033 0.0016
                         'International Tables Vol C Tables 4.2.6.8 and 6.1.1.4'
    'H' 'H' 0.0000 0.0000
                         'International Tables Vol C Tables 4.2.6.8 and 6.1.1.4'
    'O' 'O' 0.0106 0.0060
                         'International Tables Vol C Tables 4.2.6.8 and 6.1.1.4'
    'N' 'N' 0.0061 0.0033
                         'International Tables Vol C Tables 4.2.6.8 and 6.1.1.4'
    'Ag' 'Ag' -0.8971 1.1015
                         'International Tables Vol C Tables 4.2.6.8 and 6.1.1.4'
_computing_data_collection     'SMART (Bruker, 2000)'
_computing_cell_refinement     'SAINT (Bruker, 2000)'
_computing_data_reduction     'SAINT (Bruker, 2000)'
_computing_structure_solution     'SHELXTL (Sheldrick, 2008)'
_computing_structure_refinement     'SHELXTL (Sheldrick, 2008)'
_computing_molecular_graphics     'SHELXTL (Sheldrick, 2008)'
_computing_publication_material     'SHELXTL (Sheldrick, 2008)'
loop_
    _atom_site_type_symbol
    _atom_site_label
    _atom_site_fract_x
    _atom_site_fract_y
    _atom_site_fract_z
    _atom_site_U_iso_or_equiv
    _atom_site_adp_type
    _atom_site_calc_flag
    _atom_site_refinement_flags
    _atom_site_occupancy
    _atom_site_disorder_assembly
    _atom_site_disorder_group
    Ag Ag1 0.81077(5) 0.01234(5) 0.55273(2) 0.0794(3) Uani d . 1 . .
    C C1 1.0000 -0.2818(8) 0.7500 0.070(3) Uani d S 1 . .
    H H1A 1.0000 -0.3622 0.7500 0.085 Uiso calc SR 1 . .
    C C2 0.9466(6) -0.2224(5) 0.7086(3) 0.0664(18) Uani d . 1 . .
    H H2A 0.9108 -0.2627 0.6803 0.080 Uiso calc R 1 . .
    C C3 0.9455(5) -0.1024(5) 0.7085(2) 0.0484(13) Uani d . 1 . .
    C C4 1.0000 -0.0408(7) 0.7500 0.0429(17) Uani d S 1 . .
    C C5 1.0000 0.0907(7) 0.7500 0.0461(18) Uani d S 1 . .
    C C6 1.0860(4) 0.1536(5) 0.7259(2) 0.0473(13) Uani d . 1 . .
    C C7 1.0835(5) 0.2719(6) 0.7253(3) 0.0659(17) Uani d . 1 . .
    H H7A 1.1395 0.3122 0.7077 0.079 Uiso calc R 1 . .
    C C8 1.0000 0.3321(8) 0.7500 0.083(3) Uani d S 1 . .
    H H8A 1.0000 0.4125 0.7500 0.099 Uiso calc SR 1 . .
    C C9 0.8803(6) -0.0437(5) 0.6624(3) 0.0556(15) Uani d . 1 . .
    C C10 1.1845(5) 0.0952(6) 0.6995(3) 0.0559(16) Uani d . 1 . .
    C C11 0.5481(9) 0.0452(9) 0.5938(4) 0.108(3) Uani d . 1 . .
    H H11A 0.5717 -0.0003 0.6229 0.130 Uiso calc R 1 . .
    C C12 0.4429(11) 0.0925(13) 0.5920(6) 0.145(6) Uani d . 1 . .
    H H12A 0.3943 0.0762 0.6196 0.173 Uiso calc R 1 . .
    C C13 0.4064(9) 0.1619(13) 0.5520(7) 0.148(7) Uani d . 1 . .
    H H13A 0.3345 0.1953 0.5524 0.178 Uiso calc R 1 . .
    C C14 0.4794(7) 0.1846(9) 0.5079(5) 0.107(3) Uani d . 1 . .
    C C15 0.4506(9) 0.2534(11) 0.4630(8) 0.153(7) Uani d . 1 . .
    H H15A 0.3805 0.2907 0.4615 0.183 Uiso calc R 1 . .
    C C16 0.5196(12) 0.2673(8) 0.4225(5) 0.132(5) Uani d . 1 . .
    H H16A 0.4964 0.3137 0.3936 0.158 Uiso calc R 1 . .
    C C17 0.6320(8) 0.2111(6) 0.4224(4) 0.085(2) Uani d . 1 . .
    C C18 0.7075(11) 0.2189(8) 0.3815(4) 0.111(3) Uani d . 1 . .
    H H18A 0.6891 0.2618 0.3507 0.133 Uiso calc R 1 . .
    C C19 0.8068(10) 0.1640(8) 0.3867(3) 0.099(3) Uani d . 1 . .
    H H19A 0.8572 0.1669 0.3590 0.118 Uiso calc R 1 . .
    C C20 0.8361(6) 0.1025(6) 0.4333(3) 0.0734(19) Uani d . 1 . .
    H H20A 0.9071 0.0671 0.4363 0.088 Uiso calc R 1 . .
    C C21 0.6640(5) 0.1444(5) 0.4685(3) 0.0574(15) Uani d . 1 . .
    C C22 0.5854(5) 0.1301(6) 0.5117(3) 0.071(2) Uani d . 1 . .
    N N1 0.6176(5) 0.0637(6) 0.5541(2) 0.0738(16) Uani d . 1 . .
    N N2 0.7670(4) 0.0925(4) 0.47350(19) 0.0550(12) Uani d . 1 . .
    O O1 0.9113(4) -0.0678(4) 0.61601(18) 0.0740(13) Uani d . 1 . .
    O O2 0.8007(4) 0.0204(4) 0.67257(19) 0.0720(13) Uani d . 1 . .
    O O3 1.2028(4) 0.1158(4) 0.65313(19) 0.0761(13) Uani d . 1 . .
    O O4 1.2503(4) 0.0277(4) 0.7283(2) 0.0683(12) Uani d . 1 . .
    H H4A 1.2340 0.0253 0.7612 0.082 Uiso d R 1 . .
loop_
    _atom_site_aniso_label
    _atom_site_aniso_U_11
    _atom_site_aniso_U_22
    _atom_site_aniso_U_33
    _atom_site_aniso_U_12
    _atom_site_aniso_U_13
    _atom_site_aniso_U_23
    Ag1 0.0838(5) 0.0943(5) 0.0584(4) 0.0106(3) -0.0170(3) -0.0002(3)
    C1 0.095(7) 0.047(5) 0.070(7) 0.000 0.005(6) 0.000
    C2 0.085(5) 0.057(4) 0.057(4) -0.012(3) 0.001(4) -0.007(3)
    C3 0.051(3) 0.046(3) 0.048(3) 0.002(2) 0.001(3) -0.005(3)
    C4 0.037(4) 0.049(5) 0.043(4) 0.000 0.005(3) 0.000
    C5 0.045(4) 0.050(5) 0.043(4) 0.000 0.000(4) 0.000
    C6 0.043(3) 0.052(4) 0.047(3) -0.006(3) 0.005(2) 0.001(3)
    C7 0.066(4) 0.058(4) 0.075(5) -0.009(3) 0.022(3) 0.007(3)
    C8 0.103(8) 0.045(5) 0.103(8) 0.000 0.029(7) 0.000
    C9 0.053(4) 0.060(4) 0.053(4) -0.007(3) -0.007(3) -0.004(3)
    C10 0.039(3) 0.068(4) 0.061(4) -0.007(3) 0.010(3) -0.004(3)
    C11 0.091(7) 0.133(7) 0.105(7) -0.049(6) 0.042(6) -0.058(6)
    C12 0.091(10) 0.180(15) 0.167(13) -0.055(9) 0.050(8) -0.122(11)
    C13 0.045(6) 0.167(13) 0.233(17) -0.008(6) 0.023(9) -0.141(12)
    C14 0.064(6) 0.107(7) 0.149(9) 0.019(5) -0.018(6) -0.076(7)
    C15 0.069(7) 0.115(9) 0.27(2) 0.030(6) -0.071(9) -0.063(12)
    C16 0.144(11) 0.074(6) 0.169(12) 0.022(7) -0.092(9) -0.002(7)
    C17 0.112(6) 0.054(4) 0.084(6) -0.001(4) -0.039(5) -0.012(4)
    C18 0.200(12) 0.072(6) 0.057(5) -0.018(6) -0.022(7) 0.007(4)
    C19 0.152(9) 0.084(6) 0.062(6) -0.029(6) 0.019(6) -0.005(5)
    C20 0.073(5) 0.086(5) 0.061(5) -0.011(4) 0.007(4) -0.015(4)
    C21 0.059(4) 0.053(4) 0.059(4) 0.003(3) -0.016(3) -0.012(3)
    C22 0.044(4) 0.077(5) 0.091(6) 0.001(3) -0.007(4) -0.043(4)
    N1 0.061(4) 0.098(5) 0.063(4) -0.014(3) 0.015(3) -0.027(3)
    N2 0.057(3) 0.062(3) 0.046(3) 0.002(2) 0.001(2) -0.011(2)
    O1 0.075(3) 0.098(4) 0.048(3) 0.009(3) -0.004(2) 0.001(2)
    O2 0.065(3) 0.088(3) 0.062(3) 0.021(2) -0.009(2) -0.003(2)
    O3 0.067(3) 0.102(4) 0.061(3) 0.003(2) 0.024(2) 0.005(3)
    O4 0.049(2) 0.085(3) 0.071(3) 0.011(2) 0.013(2) 0.006(2)
_geom_special_details
;
All e.s.d.'s (except the e.s.d. in the dihedral angle between two l.s. planes)
are estimated using the full covariance matrix. The cell e.s.d.'s are taken
into account individually in the estimation of e.s.d.'s in distances, angles
and torsion angles; correlations between e.s.d.'s in cell parameters are only
used when they are defined by crystal symmetry. An approximate (isotropic)
treatment of cell e.s.d.'s is used for estimating e.s.d.'s involving l.s.
planes.
;
loop_
    _geom_bond_atom_site_label_1
    _geom_bond_atom_site_label_2
    _geom_bond_site_symmetry_2
    _geom_bond_distance
    _geom_bond_publ_flag
    Ag1 O1 . 2.141(4) yes
    Ag1 N2 . 2.220(5) yes
    Ag1 N1 . 2.350(6) yes
    C1 C2 . 1.369(8) ?
    C1 C2 2_756 1.369(8) ?
    C1 H1A . 0.9300 ?
    C2 C3 . 1.389(8) ?
    C2 H2A . 0.9300 ?
    C3 C4 . 1.390(7) ?
    C3 C9 . 1.514(8) yes
    C4 C3 2_756 1.390(7) ?
    C4 C5 . 1.521(11) ?
    C5 C6 2_756 1.402(6) ?
    C5 C6 . 1.402(6) ?
    C6 C7 . 1.370(8) ?
    C6 C10 . 1.515(8) ?
    C7 C8 . 1.371(8) ?
    C7 H7A . 0.9300 ?
    C8 C7 2_756 1.371(8) ?
    C8 H8A . 0.9300 ?
    C9 O2 . 1.230(8) ?
    C9 O1 . 1.255(7) ?
    C10 O3 . 1.207(7) ?
    C10 O4 . 1.295(7) ?
    C11 N1 . 1.326(9) ?
    C11 C12 . 1.352(15) ?
    C11 H11A . 0.9300 ?
    C12 C13 . 1.337(18) ?
    C12 H12A . 0.9300 ?
    C13 C14 . 1.445(17) ?
    C13 H13A . 0.9300 ?
    C14 C22 . 1.397(11) ?
    C14 C15 . 1.401(18) ?
    C15 C16 . 1.329(17) ?
    C15 H15A . 0.9300 ?
    C16 C17 . 1.474(14) ?
    C16 H16A . 0.9300 ?
    C17 C18 . 1.383(12) ?
    C17 C21 . 1.419(10) ?
    C18 C19 . 1.332(13) ?
    C18 H18A . 0.9300 ?
    C19 C20 . 1.391(11) ?
    C19 H19A . 0.9300 ?
    C20 N2 . 1.320(8) ?
    C20 H20A . 0.9300 ?
    C21 N2 . 1.353(7) ?
    C21 C22 . 1.457(10) ?
    C22 N1 . 1.346(9) ?
    O4 H4A . 0.8492 ?
loop_
    _geom_angle_atom_site_label_1
    _geom_angle_atom_site_label_2
    _geom_angle_atom_site_label_3
    _geom_angle_site_symmetry_1
    _geom_angle_site_symmetry_3
    _geom_angle
    _geom_angle_publ_flag
    O1 Ag1 N2 . . 159.20(18) ?
    O1 Ag1 N1 . . 127.1(2) ?
    N2 Ag1 N1 . . 73.7(2) ?
    C2 C1 C2 . 2_756 119.7(9) ?
    C2 C1 H1A . . 120.1 ?
    C2 C1 H1A 2_756 . 120.1 ?
    C1 C2 C3 . . 120.5(6) ?
    C1 C2 H2A . . 119.8 ?
    C3 C2 H2A . . 119.8 ?
    C2 C3 C4 . . 120.5(6) ?
    C2 C3 C9 . . 117.0(5) ?
    C4 C3 C9 . . 122.5(5) ?
    C3 C4 C3 . 2_756 118.3(7) ?
    C3 C4 C5 . . 120.9(4) ?
    C3 C4 C5 2_756 . 120.9(4) ?
    C6 C5 C6 2_756 . 117.4(7) ?
    C6 C5 C4 2_756 . 121.3(3) ?
    C6 C5 C4 . . 121.3(3) ?
    C7 C6 C5 . . 120.6(5) ?
    C7 C6 C10 . . 117.2(5) ?
    C5 C6 C10 . . 122.2(5) ?
    C6 C7 C8 . . 121.2(6) ?
    C6 C7 H7A . . 119.4 ?
    C8 C7 H7A . . 119.4 ?
    C7 C8 C7 2_756 . 118.9(9) ?
    C7 C8 H8A 2_756 . 120.5 ?
    C7 C8 H8A . . 120.5 ?
    O2 C9 O1 . . 125.2(6) ?
    O2 C9 C3 . . 118.7(6) ?
    O1 C9 C3 . . 116.1(6) ?
    O3 C10 O4 . . 121.5(5) ?
    O3 C10 C6 . . 119.8(6) ?
    O4 C10 C6 . . 118.6(6) ?
    N1 C11 C12 . . 120.2(12) ?
    N1 C11 H11A . . 119.9 ?
    C12 C11 H11A . . 119.9 ?
    C13 C12 C11 . . 122.1(13) ?
    C13 C12 H12A . . 118.9 ?
    C11 C12 H12A . . 118.9 ?
    C12 C13 C14 . . 119.6(12) ?
    C12 C13 H13A . . 120.2 ?
    C14 C13 H13A . . 120.2 ?
    C22 C14 C15 . . 119.8(11) ?
    C22 C14 C13 . . 115.0(12) ?
    C15 C14 C13 . . 125.2(11) ?
    C16 C15 C14 . . 122.5(11) ?
    C16 C15 H15A . . 118.7 ?
    C14 C15 H15A . . 118.7 ?
    C15 C16 C17 . . 121.6(11) ?
    C15 C16 H16A . . 119.2 ?
    C17 C16 H16A . . 119.2 ?
    C18 C17 C21 . . 118.3(8) ?
    C18 C17 C16 . . 125.2(10) ?
    C21 C17 C16 . . 116.5(9) ?
    C19 C18 C17 . . 119.0(8) ?
    C19 C18 H18A . . 120.5 ?
    C17 C18 H18A . . 120.5 ?
    C18 C19 C20 . . 120.8(8) ?
    C18 C19 H19A . . 119.6 ?
    C20 C19 H19A . . 119.6 ?
    N2 C20 C19 . . 122.5(8) ?
    N2 C20 H20A . . 118.7 ?
    C19 C20 H20A . . 118.7 ?
    N2 C21 C17 . . 121.5(7) ?
    N2 C21 C22 . . 118.4(6) ?
    C17 C21 C22 . . 120.2(7) ?
    N1 C22 C14 . . 122.2(9) ?
    N1 C22 C21 . . 118.4(6) ?
    C14 C22 C21 . . 119.4(9) ?
    C11 N1 C22 . . 120.8(8) ?
    C11 N1 Ag1 . . 126.7(7) ?
    C22 N1 Ag1 . . 112.0(4) ?
    C20 N2 C21 . . 117.9(6) ?
    C20 N2 Ag1 . . 125.6(5) ?
    C21 N2 Ag1 . . 116.2(4) ?
    C9 O1 Ag1 . . 114.0(4) ?
    C10 O4 H4A . . 113.5 ?
loop_
    _geom_hbond_atom_site_label_D
    _geom_hbond_atom_site_label_H
    _geom_hbond_atom_site_label_A
    _geom_hbond_site_symmetry_A
    _geom_hbond_distance_DH
    _geom_hbond_distance_HA
    _geom_hbond_distance_DA
    _geom_hbond_angle_DHA
    O4 H4A O2 2_756 0.85 1.71 2.564(7) 179.4
data_global
_journal_date_recd_electronic     2010-07-16
_journal_date_accepted     2010-09-21
_journal_name_full     'Acta Crystallographica, Section E'
_journal_year     2010
_journal_volume     66
_journal_issue     10
_journal_page_first     m1329
_journal_page_last     m1329
_journal_paper_category     QM
_journal_coeditor_code     KP2272
_publ_contact_author_name     'Dr Lin Cheng'
_publ_contact_author_address
;
Department of Chemistry and Chemical Engineering
Southeast University
Nanjing,211189
China
;
_publ_contact_author_email     cep02chl@yahoo.com.cn
_publ_contact_author_fax     86-25-83595068
_publ_contact_author_phone     86-25-83595068
_publ_section_title
;\
(\m-2',6'-Dicarboxybiphenyl-2,6-dicarboxylato)bis[(1,10-\
phenanthroline)silver(I)]
;
loop_
    _publ_author_name
    _publ_author_address
    'Cheng, Lin'
;
Department of Chemistry and Chemical Engineering
Southeast University
Nanjing, 211189
People's Republic of China
;
    'Wang, Jian-Quan'
;
Department of Chemistry and Chemical Engineering
Southeast University
Nanjing, 211189
People's Republic of China
;
    'Zhang, Li-Min'
;
Department of Chemistry and Chemical Engineering
Southeast University
Nanjing, 211189
People's Republic of China
;
