# Supplementary material for: (μ-2′,6′-Dicarboxy­biphenyl-2,6-dicar­boxylato)bis[(1,10-phenanthroline)silver(I)]
Source: Acta Crystallogr Sect E Struct Rep Online. 2010 Sep 30;66(Pt 10):m1329. doi: 10.1107/S1600536810037700 (PMC2983175; doi:10.1107/S1600536810037700)
Supplement: Supplementary file 2 [file e-66-m1329-Isup2.hkl]

# 
# h,k,l, Fc-squared, Fo-squared, sigma(Fo-squared) and status flag 
# 
data_I
_shelx_title ' 1 in C2/c' 
_shelx_refln_list_code          4 
_shelx_F_calc_maximum      468.27 
_exptl_crystal_F_000      1800.00 
_reflns_d_resolution_high  0.8107 
 
loop_ 
 _symmetry_equiv_pos_as_xyz 
 'x, y, z' 
 '-x, y, -z+1/2' 
 'x+1/2, y+1/2, z' 
 '-x+1/2, y+1/2, -z+1/2' 
 '-x, -y, -z' 
 'x, -y, z-1/2' 
 '-x+1/2, -y+1/2, -z' 
 'x+1/2, -y+1/2, z-1/2' 
 
_cell_length_a    11.7633 
_cell_length_b    11.5730 
_cell_length_c    24.8844 
_cell_angle_alpha  90.000 
_cell_angle_beta   92.397 
_cell_angle_gamma  90.000 
 
_shelx_F_squared_multiplier     1.000 
 
loop_ 
 _refln_index_h 
 _refln_index_k 
 _refln_index_l 
 _refln_F_squared_calc 
 _refln_F_squared_meas 
 _refln_F_squared_sigma 
 _refln_observed_status 
   2   0   0    18897.72    22487.23    637.07 o 
   6   0   0     3283.68     3063.92    114.25 o 
   8   0   0    16961.44    16937.91    438.65 o 
  10   0   0     5071.56     4836.36    307.28 o 
  12   0   0      212.54      421.62    181.12 o 
  14   0   0      171.65      103.20    180.89 o 
   1   1   0    28789.12    28456.68    790.82 o 
   3   1   0   148778.52   154304.23   1862.96 o 
   5   1   0    87886.63    91322.36   1131.02 o 
   7   1   0    10489.77    10698.04    181.13 o 
   9   1   0       55.01      142.86     57.33 o 
  11   1   0     2411.33     3102.32    168.09 o 
  13   1   0      532.06      574.52    269.60 o 
   0   2   0    98198.61    99949.63   2651.58 o 
   2   2   0   138335.44   149614.00   2511.08 o 
   6   2   0     5378.40     4503.64    100.18 o 
   8   2   0     6419.74     6900.58    198.58 o 
  10   2   0     2126.14     2017.66    125.60 o 
  12   2   0       63.16       82.40     92.92 o 
  14   2   0      161.88      161.90    129.18 o 
   1   3   0    31531.74    32609.69    473.97 o 
   3   3   0    51709.54    49406.26    706.99 o 
   5   3   0    26357.66    25553.83    401.53 o 
   7   3   0     1100.89      903.29     53.67 o 
   9   3   0        5.08      -65.88     51.28 o 
  11   3   0     2234.30     3241.43    212.01 o 
  13   3   0      201.87      -74.55    105.77 o 
   0   4   0    46761.54    43461.89    904.86 o 
   2   4   0    16024.32    16723.16    276.12 o 
   4   4   0     3374.11     4752.19    137.45 o 
   6   4   0     4733.19     4221.50    119.17 o 
   8   4   0     2444.46     2569.55    180.28 o 
  10   4   0      610.34      691.22     96.50 o 
  12   4   0      313.39      111.09    173.47 o 
   1   5   0       55.60       21.44     27.03 o 
   3   5   0    13006.64    10807.75    248.63 o 
   5   5   0     7993.93     7711.36    174.50 o 
   7   5   0     1802.15     1725.17     88.50 o 
   9   5   0      207.64      259.20    128.48 o 
  11   5   0      293.37      611.21    181.70 o 
  13   5   0      319.72      575.84    245.36 o 
   0   6   0     5832.23     4882.74    422.89 o 
   2   6   0    19587.87    19999.01    343.01 o 
   4   6   0       52.92       30.99     34.61 o 
   6   6   0     2980.40     2884.36    123.85 o 
   8   6   0     2044.69     2292.46    153.00 o 
  10   6   0     1062.69     1236.22    158.97 o 
  12   6   0        6.93      228.90    212.43 o 
   1   7   0      811.62      944.51     81.71 o 
   3   7   0    11065.08    10470.12    226.22 o 
   5   7   0     5594.84     6298.31    200.69 o 
   7   7   0      847.57      819.53     91.58 o 
   9   7   0       30.12      -74.42     58.94 o 
  11   7   0      123.22      248.88    128.25 o 
   0   8   0     7578.41     7451.60    403.53 o 
   2   8   0     5144.90     5387.13    189.19 o 
   4   8   0      220.79      244.39     52.26 o 
   6   8   0      517.47      252.12     72.24 o 
   8   8   0     2649.77     2848.12    241.44 o 
  10   8   0      158.22      215.56    112.98 o 
  12   8   0        0.11      -74.68    209.88 o 
   1   9   0      612.43      518.96     83.81 o 
   3   9   0     1143.32     1282.26    115.29 o 
   5   9   0     4448.12     4569.47    191.39 o 
   7   9   0      257.81      307.75     95.31 o 
   9   9   0       99.18      197.59    129.64 o 
  11   9   0        8.78      -36.87    142.16 o 
   0  10   0     1325.25     1315.64    224.96 o 
   2  10   0     1711.98     1802.13    194.31 o 
   4  10   0      449.79      400.14     85.48 o 
   6  10   0      235.85      188.59    125.30 o 
   8  10   0      371.34      411.58    120.50 o 
   1  11   0      178.67      248.12    106.24 o 
   3  11   0     1214.57     1372.39    185.23 o 
   5  11   0      476.13      440.74     96.29 o 
   7  11   0      276.57      217.27    112.32 o 
   9  11   0        7.76       80.47    153.99 o 
   0  12   0      123.47      101.11    135.90 o 
   2  12   0      124.95      187.65    104.45 o 
   4  12   0      108.82      115.08     89.71 o 
   6  12   0       18.66      -29.85     77.64 o 
   1  13   0        1.20        5.06    106.29 o 
   3  13   0        1.61      -87.59     95.65 o 
   5  13   0       28.22      -20.31     88.98 o 
   0  14   0       40.16      129.64    191.79 o 
   2  14   0       16.69      -79.64    114.35 o 
 -13   1   1       17.32      -20.33     93.88 o 
 -11   1   1       92.28       64.29     88.49 o 
  -9   1   1      164.40      171.59     56.30 o 
  -7   1   1       13.26       15.80     23.64 o 
  -5   1   1     1326.42     1425.26     51.23 o 
  -3   1   1    22900.20    27111.14    394.58 o 
  -1   1   1    17123.63    17139.59    282.56 o 
   3   1   1      799.34      814.72     49.37 o 
   5   1   1    11758.10    12087.90    204.67 o 
   7   1   1       78.91       62.68     29.84 o 
   9   1   1        8.28        4.92     51.84 o 
  11   1   1      571.47      679.67    100.69 o 
  13   1   1        1.13      -81.71     94.87 o 
 -14   2   1        0.05     -132.82    114.88 o 
 -12   2   1       26.38        6.85     85.18 o 
 -10   2   1      452.49      298.71     74.29 o 
  -8   2   1        5.36       -3.58     32.65 o 
  -6   2   1     2291.11     2454.18     72.20 o 
  -4   2   1      263.03      251.14     29.05 o 
  -2   2   1     8003.71     9353.17    181.46 o 
   0   2   1     2341.40     2895.59    177.18 o 
   2   2   1      429.25      417.56     34.00 o 
   4   2   1     6699.17     7499.25    142.30 o 
   6   2   1     1077.19     1169.42     50.69 o 
   8   2   1      750.51      768.08    152.45 o 
  10   2   1      404.70      521.32     82.61 o 
  12   2   1       28.59      -15.55     90.57 o 
  14   2   1       42.67      -56.43    114.81 o 
 -13   3   1        0.44      -73.51    104.80 o 
 -11   3   1      103.68      -35.02     88.77 o 
  -9   3   1        6.62      -13.98     87.72 o 
  -7   3   1      774.97      889.56     56.09 o 
  -5   3   1     6317.20     6410.31    290.59 o 
  -3   3   1     2242.39     2950.75     92.49 o 
  -1   3   1        8.85        1.93     13.26 o 
   1   3   1    31353.66    37594.76    538.91 o 
   3   3   1      478.78      391.19     51.58 o 
   5   3   1    10993.52    11282.86    206.18 o 
   7   3   1      629.92      588.53     55.00 o 
   9   3   1       17.92       96.37     71.53 o 
  11   3   1      424.40      438.22    113.14 o 
  13   3   1      144.41      268.22    127.24 o 
 -12   4   1       33.24      -83.64    101.18 o 
 -10   4   1      466.68      628.12    120.03 o 
  -8   4   1       16.48      -29.86     40.68 o 
  -6   4   1     3315.66     3013.08    116.64 o 
  -4   4   1     4874.09     4581.55    134.61 o 
  -2   4   1     7020.68     8386.60    235.76 o 
   0   4   1     9169.59    10858.66    200.15 o 
   2   4   1     9732.58     9953.98    182.87 o 
   4   4   1    20662.64    23943.24    383.37 o 
   6   4   1       43.74       -3.72     41.64 o 
   8   4   1     1118.99     1171.78     80.27 o 
  10   4   1      209.00      224.69     78.74 o 
  12   4   1        7.97       63.78    167.21 o 
 -13   5   1        3.42       29.25    114.12 o 
 -11   5   1      317.81      213.41    115.46 o 
  -9   5   1      597.20      613.95    161.56 o 
  -7   5   1      355.91      264.69     70.16 o 
  -5   5   1      347.53      498.72     65.94 o 
  -3   5   1     6852.74     8040.55    204.32 o 
  -1   5   1      271.74      266.74     41.06 o 
   1   5   1    11251.66    12662.77    276.69 o 
   3   5   1       88.00       44.40     27.78 o 
   5   5   1     3515.36     3414.99    110.02 o 
   7   5   1     1265.95     1112.51     88.87 o 
   9   5   1       11.36        0.97     64.55 o 
  11   5   1       56.02      -16.47    100.69 o 
  13   5   1       53.17       57.98    191.79 o 
 -12   6   1      117.66     -124.31    185.76 o 
 -10   6   1     1443.22     1581.19    173.25 o 
  -8   6   1        0.72       -6.37     52.50 o 
  -6   6   1     3399.04     3356.42    120.32 o 
  -4   6   1      761.28      702.90     61.10 o 
  -2   6   1       52.50       61.01     37.66 o 
   0   6   1       69.58      114.06     40.46 o 
   2   6   1     4211.52     4809.54    126.41 o 
   4   6   1     9106.91     9308.84    260.83 o 
   6   6   1      636.41      673.05     65.87 o 
   8   6   1       91.54      123.74     91.59 o 
  10   6   1       83.26      255.45    104.69 o 
  12   6   1      195.02       82.57    124.20 o 
 -11   7   1        0.85      -13.97    105.87 o 
  -9   7   1     1620.97     1695.26    160.45 o 
  -7   7   1     1170.14     1281.68     93.14 o 
  -5   7   1      237.83      243.56     50.83 o 
  -3   7   1      324.62      380.38     77.96 o 
  -1   7   1     2939.34     3255.69    132.87 o 
   1   7   1     2888.82     3275.95    134.13 o 
   3   7   1       89.08      164.38     43.22 o 
   5   7   1      561.60      557.10     63.15 o 
   7   7   1     3316.60     3168.77    149.43 o 
   9   7   1       44.55      111.87     73.37 o 
  11   7   1       16.52      -29.30    113.84 o 
 -12   8   1      260.22      228.20    217.77 o 
 -10   8   1      434.82      313.14    117.72 o 
  -8   8   1      391.85      373.77     83.15 o 
  -6   8   1      197.02      255.23     60.56 o 
  -4   8   1     2970.64     2932.05    122.70 o 
  -2   8   1      204.75      124.54     50.88 o 
   0   8   1     2320.00     2360.44    210.06 o 
   2   8   1     3709.53     3840.99    188.10 o 
   4   8   1     1394.48     1404.93    103.67 o 
   6   8   1     3119.69     3287.47    187.20 o 
   8   8   1      477.98      557.87     90.54 o 
  10   8   1        0.48      -23.93     97.76 o 
 -11   9   1        4.90      -77.92    143.32 o 
  -9   9   1      623.82      569.14    128.71 o 
  -7   9   1      288.63      256.13     79.34 o 
  -5   9   1      287.10      203.65     86.46 o 
  -3   9   1      343.49      364.88     75.13 o 
  -1   9   1     2262.34     2393.31    201.30 o 
   1   9   1      629.81      949.27    103.04 o 
   3   9   1      187.44       75.30     58.95 o 
   5   9   1      452.43      425.29     82.85 o 
   7   9   1     2475.39     2459.21    192.49 o 
   9   9   1      184.46      132.65    140.54 o 
  11   9   1        3.60     -137.76    136.13 o 
  -8  10   1        0.11       -3.22     90.01 o 
  -6  10   1      274.67      302.20     83.10 o 
  -4  10   1      122.99      171.81     75.66 o 
  -2  10   1       47.16      -27.62     73.30 o 
   0  10   1      180.28      201.31     92.27 o 
   2  10   1     1319.42     1426.15    127.29 o 
   4  10   1     1360.25     1518.62    133.01 o 
   6  10   1        4.40       49.09     69.42 o 
   8  10   1        6.21      101.49    100.54 o 
  -9  11   1       80.78      245.60    169.06 o 
  -7  11   1       74.94       86.71     95.35 o 
  -5  11   1       28.75       -7.08     67.97 o 
  -3  11   1      596.08      557.24    101.22 o 
  -1  11   1      386.31      443.27    122.15 o 
   1  11   1      973.95      809.84    143.49 o 
   3  11   1      397.00      414.90     95.98 o 
   5  11   1      292.30      168.99     79.24 o 
   7  11   1      157.58       84.89    102.48 o 
  -6  12   1      103.35      -20.08     99.02 o 
  -4  12   1      373.82      269.18    116.09 o 
  -2  12   1       82.65      161.18    136.94 o 
   0  12   1      197.29      239.97    143.09 o 
   2  12   1     1332.57     1246.27    173.64 o 
   4  12   1      369.21      307.64     91.54 o 
   6  12   1       13.67        6.50    101.72 o 
  -5  13   1       41.23       97.13    113.96 o 
  -3  13   1      127.29       91.63    141.81 o 
  -1  13   1      266.91      141.29    225.19 o 
   1  13   1       10.70      105.27    110.79 o 
   3  13   1      107.03       44.69    180.31 o 
   5  13   1      105.26       40.93     91.36 o 
  -2  14   1       45.98       63.47    131.69 o 
   0  14   1       25.03       45.21    124.79 o 
   2  14   1      180.27       76.25    121.57 o 
 -14   0   2        7.15       48.70    150.28 o 
 -12   0   2      735.12      300.10    141.70 o 
 -10   0   2     1978.70     2309.86    251.16 o 
  -8   0   2     3956.70     4367.35    154.47 o 
  -6   0   2     1159.24     1056.53     62.86 o 
  -2   0   2   140751.27   163771.75   4231.95 o 
   2   0   2     1178.00      896.11     72.82 o 
   4   0   2    29815.61    28882.47    861.33 o 
   6   0   2    26326.13    25743.29    817.96 o 
   8   0   2     9369.99     8398.97    384.05 o 
  10   0   2        7.75      -70.33     68.83 o 
  12   0   2      147.83      413.27    181.59 o 
  14   0   2      417.28      682.06    234.93 o 
 -13   1   2       63.93      109.57    109.04 o 
 -11   1   2      129.38      -45.31     71.72 o 
  -9   1   2      716.63      497.41     60.21 o 
  -7   1   2     6879.35     6840.13    124.20 o 
  -5   1   2    35837.74    33358.50    441.46 o 
  -1   1   2    66634.51    74494.38   1180.64 o 
   1   1   2     3119.80     3680.61    119.69 o 
   3   1   2    20206.16    20453.41    358.05 o 
   5   1   2    17806.68    21060.88    603.11 o 
   7   1   2      303.36      277.92     62.61 o 
   9   1   2     5539.27     5778.38    190.66 o 
  11   1   2     1606.89     1754.08    131.28 o 
  13   1   2      301.28      201.67    133.47 o 
 -14   2   2       37.52      183.98    131.97 o 
 -12   2   2      631.69      312.75    111.57 o 
 -10   2   2     3433.54     3889.14    192.26 o 
  -8   2   2     4558.82     4857.94    133.34 o 
  -6   2   2      314.75      510.58     40.32 o 
  -4   2   2     5934.08     6229.71    145.51 o 
  -2   2   2    52502.11    57060.19    797.24 o 
   0   2   2    24216.06    20792.08    360.61 o 
   2   2   2       29.76      110.24     18.41 o 
   4   2   2    39393.66    37088.86    484.13 o 
   6   2   2    19594.69    18370.45    307.53 o 
   8   2   2    14526.53    15315.61    342.61 o 
  10   2   2      135.70       89.94     66.14 o 
  12   2   2      279.33      545.93    128.71 o 
  14   2   2      185.55      203.53    148.31 o 
 -13   3   2      115.13      212.00    115.92 o 
 -11   3   2      189.43      514.45    270.41 o 
  -9   3   2      952.77      651.70     81.96 o 
  -7   3   2    17750.64    18158.98    285.09 o 
  -5   3   2    17851.14    16328.67    279.27 o 
  -3   3   2    18994.66    16069.38    264.88 o 
  -1   3   2    38307.61    38760.48    498.17 o 
   1   3   2   219272.83   230868.58   3112.03 o 
   3   3   2    50965.05    54125.39    902.92 o 
   5   3   2      634.47      607.74     44.36 o 
   7   3   2       55.13        3.24     31.58 o 
   9   3   2     8568.96     9369.75    262.76 o 
  11   3   2     3704.07     3903.37    186.51 o 
  13   3   2       62.13       52.88    184.60 o 
 -12   4   2     1454.58     1152.96    168.70 o 
 -10   4   2     1674.15     2123.66    175.17 o 
  -8   4   2     3328.71     3724.10    124.98 o 
  -6   4   2      120.59       95.45     35.66 o 
  -4   4   2    43797.54    44564.59    755.28 o 
  -2   4   2    42872.60    44176.00    646.57 o 
   0   4   2     9544.28     8869.92    325.77 o 
   2   4   2     8723.85     8325.24    166.47 o 
   4   4   2    38224.31    36154.30    640.48 o 
   6   4   2    32072.25    33109.18    520.01 o 
   8   4   2     8417.66     8521.90    201.19 o 
  10   4   2      464.27      377.99     86.31 o 
  12   4   2       40.63       12.45    142.16 o 
 -13   5   2      164.01      335.19    368.05 o 
 -11   5   2      346.72      524.82    191.56 o 
  -9   5   2      547.43      182.18     87.42 o 
  -7   5   2    10091.51    11233.42    238.52 o 
  -3   5   2      432.60      248.72     38.41 o 
  -1   5   2     2713.78     2961.08     93.51 o 
   1   5   2    48698.02    46717.39    815.50 o 
   3   5   2    23746.48    25038.00    401.79 o 
   5   5   2     4250.57     4153.46    119.15 o 
   7   5   2     1501.39     1702.81    162.43 o 
   9   5   2     3780.30     4062.40    247.63 o 
  11   5   2     1657.09     1871.86    190.13 o 
  13   5   2      282.57      266.47    227.74 o 
 -12   6   2      262.74      237.25    205.24 o 
 -10   6   2     1089.82     1540.41    171.73 o 
  -8   6   2     2690.83     2790.73    169.41 o 
  -6   6   2      488.62      452.68     64.67 o 
  -4   6   2     8593.22     9754.77    263.32 o 
  -2   6   2     9236.42     8176.05    272.04 o 
   0   6   2     9067.43     8828.80    225.54 o 
   2   6   2       24.71       37.92     53.22 o 
   4   6   2    12872.79    11909.48    382.57 o 
   6   6   2    10738.00    10493.72    228.11 o 
   8   6   2     3809.80     3805.86    141.28 o 
  10   6   2      377.65      230.97     86.04 o 
  12   6   2      166.27      267.32    138.17 o 
 -11   7   2        5.50      112.75    113.99 o 
  -9   7   2       85.40       34.56     84.54 o 
  -7   7   2     1002.63     1147.28     89.20 o 
  -5   7   2     6313.93     6016.03    169.10 o 
  -3   7   2      144.84      144.86     91.34 o 
  -1   7   2     1436.04     1551.29    218.00 o 
   1   7   2     5566.26     4801.80    166.21 o 
   3   7   2    12939.06    13732.99    269.70 o 
   5   7   2     1788.93     2151.52    171.68 o 
   7   7   2      877.43      881.72    100.68 o 
   9   7   2      433.81      656.72     99.68 o 
  11   7   2      188.24      248.07    115.98 o 
 -12   8   2        2.70       25.28    202.46 o 
 -10   8   2      177.07      246.99    178.81 o 
  -8   8   2      704.83      669.81     97.06 o 
  -6   8   2        2.59      -29.03     47.40 o 
  -4   8   2     1922.39     2069.48    128.13 o 
  -2   8   2     2754.01     2753.92    224.16 o 
   0   8   2     2666.45     3045.12    324.77 o 
   2   8   2      344.03      483.89     75.57 o 
   4   8   2     1413.60     1320.05    150.26 o 
   6   8   2     3118.23     2889.94    126.76 o 
   8   8   2      656.53      720.48    100.28 o 
  10   8   2       95.54       91.05    192.14 o 
 -11   9   2       81.96       90.82    126.71 o 
  -9   9   2      325.05      155.13    108.68 o 
  -7   9   2      516.37      555.17     85.53 o 
  -5   9   2      139.15       96.19     58.34 o 
  -3   9   2      443.11      354.75     73.46 o 
  -1   9   2       63.70      134.56    107.03 o 
   1   9   2     1165.73     1049.81    106.09 o 
   3   9   2     2093.64     1951.58    136.55 o 
   5   9   2      943.68      898.29    105.30 o 
   7   9   2      182.91      124.51     84.46 o 
   9   9   2       54.81      141.93    145.87 o 
  11   9   2      142.73      162.80    164.19 o 
  -8  10   2       13.90       32.70    123.61 o 
  -6  10   2      197.07      108.63     69.78 o 
  -4  10   2      117.16      122.52     69.20 o 
  -2  10   2     1397.37     1587.29    173.66 o 
   0  10   2      643.10      589.56    168.37 o 
   2  10   2      179.24      123.06     63.93 o 
   4  10   2       19.19       64.21     63.76 o 
   6  10   2      276.74      293.78    157.82 o 
   8  10   2        6.58       55.47     97.90 o 
  10  10   2      100.21       29.68    138.22 o 
  -9  11   2       41.15      140.08    159.79 o 
  -7  11   2       93.09      132.15    112.13 o 
  -5  11   2      124.10       85.81     73.28 o 
  -3  11   2      159.18      242.99    177.99 o 
  -1  11   2        7.61      -14.32     87.09 o 
   1  11   2      278.97      464.49    245.83 o 
   3  11   2     1357.66     1625.50    143.99 o 
   5  11   2       24.68       87.39     75.58 o 
   7  11   2        0.01       59.40     98.28 o 
  -6  12   2       41.80      -32.63     87.61 o 
  -4  12   2      138.03     -134.65     89.76 o 
  -2  12   2       75.63      235.66    120.77 o 
   0  12   2      157.91      234.21    115.31 o 
   2  12   2      218.04      149.41     98.89 o 
   4  12   2       17.03        8.12     74.51 o 
   6  12   2       97.96      185.40    111.36 o 
  -5  13   2       20.50       52.29    115.76 o 
  -3  13   2       20.35      -90.29     93.61 o 
  -1  13   2       14.27     -164.29    141.00 o 
   1  13   2       80.32       95.86    223.56 o 
   3  13   2       16.27      -54.19     96.67 o 
   5  13   2       99.04      168.24     95.55 o 
  -2  14   2       88.42      -56.66    130.48 o 
   0  14   2       86.56      -83.04    218.58 o 
   2  14   2        0.01      -58.94    117.40 o 
 -13   1   3       43.82       21.50    185.65 o 
 -11   1   3      778.84      693.20    122.98 o 
  -9   1   3     1362.24     1447.32     86.50 o 
  -7   1   3      336.60      380.31     45.01 o 
  -5   1   3     5381.61     5784.22    151.08 o 
  -3   1   3     5923.03     6984.40    169.08 o 
  -1   1   3     8578.16     9533.21    132.77 o 
   1   1   3    17139.68    17830.00    264.92 o 
   3   1   3       14.44      -13.67     18.80 o 
   5   1   3     5535.62     6150.36    292.66 o 
   7   1   3     1410.24     1408.47     74.19 o 
   9   1   3       30.28       50.43     50.59 o 
  11   1   3       91.93       82.80     72.22 o 
  13   1   3       96.46       42.16    219.39 o 
 -14   2   3       12.34     -157.87    105.25 o 
 -12   2   3       91.73      163.91     99.18 o 
 -10   2   3       26.73      -16.22     73.03 o 
  -8   2   3     1075.18     1053.49     55.90 o 
  -6   2   3     3027.71     3169.20     83.83 o 
  -4   2   3      139.16      118.93     23.82 o 
  -2   2   3    39856.92    39877.72    570.30 o 
   0   2   3        9.83        6.64     18.04 o 
   2   2   3     3346.84     2874.97     79.61 o 
   4   2   3      811.70      861.07     41.81 o 
   6   2   3     3222.08     4027.41    154.95 o 
   8   2   3       65.33       85.55     52.54 o 
  10   2   3        7.46      -19.25     63.59 o 
  12   2   3      394.28      311.22    118.24 o 
  14   2   3        8.29      -21.37    116.82 o 
 -13   3   3       22.17      -64.97    102.17 o 
 -11   3   3       88.74      114.82     97.08 o 
  -9   3   3      464.85      549.82    130.19 o 
  -7   3   3        1.65       -4.68     27.77 o 
  -5   3   3     1404.14     1478.48     66.50 o 
  -3   3   3      751.29      684.86     43.75 o 
  -1   3   3      866.10      983.12     46.96 o 
   1   3   3   145382.98   155437.55   2109.23 o 
   3   3   3     1834.02     1861.13     80.20 o 
   5   3   3      290.48      234.17     36.88 o 
   7   3   3      155.27       93.88     37.16 o 
   9   3   3        0.44      -44.63     56.49 o 
  11   3   3       34.32       30.78     79.02 o 
  13   3   3       29.29      372.68    210.11 o 
 -12   4   3       98.80       53.89     98.54 o 
 -10   4   3       29.34       70.74     91.23 o 
  -8   4   3      783.76      894.21    130.92 o 
  -6   4   3     3012.67     2879.90     99.93 o 
  -4   4   3     6343.48     6383.59    182.70 o 
  -2   4   3     1604.77     1351.62     60.37 o 
   0   4   3     3243.28     3439.82    110.46 o 
   2   4   3     7879.98     9316.67    172.90 o 
   4   4   3      335.63      325.14     53.63 o 
   6   4   3     1950.14     1906.39     74.49 o 
   8   4   3      513.61      626.97     80.84 o 
  10   4   3      225.29      235.99     80.47 o 
  12   4   3       74.22       99.42    108.61 o 
 -13   5   3       24.32      156.78    139.03 o 
 -11   5   3      596.92      384.28    117.18 o 
  -9   5   3       17.08      -76.94     52.56 o 
  -7   5   3      177.16      172.23     45.80 o 
  -5   5   3     3221.92     3462.62    112.50 o 
  -3   5   3       21.81        1.72     25.66 o 
  -1   5   3     7659.72     7951.10    199.54 o 
   1   5   3      291.23      361.18     49.10 o 
   3   5   3     1353.48     1163.74     71.26 o 
   5   5   3     5044.09     3968.96    249.07 o 
   7   5   3       47.41      114.21     40.82 o 
   9   5   3      134.63      250.30     77.82 o 
  11   5   3       90.35       42.53     87.50 o 
  13   5   3        6.60       -7.89    213.13 o 
 -12   6   3       43.80      339.02    134.46 o 
 -10   6   3        9.10       66.61     92.08 o 
  -8   6   3      424.21      368.26     75.11 o 
  -6   6   3     1530.66     1530.21    142.22 o 
  -4   6   3       52.71       -1.23     36.20 o 
  -2   6   3     1397.75     1258.16     86.00 o 
   0   6   3     4520.72     5482.53    167.67 o 
   2   6   3     1048.51     1284.21     66.84 o 
   4   6   3      249.61      128.10     81.38 o 
   6   6   3     3771.54     3397.69    191.96 o 
   8   6   3     1406.46     1616.74    101.95 o 
  10   6   3      335.95      275.14     88.02 o 
  12   6   3        1.47        1.87    120.58 o 
 -11   7   3      241.42      265.77    194.11 o 
  -9   7   3        6.93     -101.42     80.16 o 
  -7   7   3        0.69       79.42     49.59 o 
  -5   7   3       91.93       74.45     50.80 o 
  -3   7   3     3221.04     3535.69    121.46 o 
  -1   7   3      165.87      167.05     49.72 o 
   1   7   3       45.13        6.50     37.56 o 
   3   7   3     4125.08     4202.06    128.89 o 
   5   7   3     3784.01     3822.23    128.78 o 
   7   7   3       48.77       53.45     51.24 o 
   9   7   3       74.90       31.00     71.48 o 
  11   7   3      413.64      373.33    132.44 o 
 -10   8   3      227.93      -72.59    156.54 o 
  -8   8   3        4.67      -15.62     81.75 o 
  -6   8   3     1099.84     1218.63     96.33 o 
  -4   8   3       49.55       -4.73     40.53 o 
  -2   8   3      923.27     1030.81    126.56 o 
   0   8   3     1606.92     1808.84    117.38 o 
   2   8   3     1013.68     1169.51    101.43 o 
   4   8   3       46.25        8.89     50.64 o 
   6   8   3     4617.52     4581.61    183.41 o 
   8   8   3        9.37      -22.87     86.16 o 
  10   8   3      287.01      186.30    100.96 o 
 -11   9   3       60.85      271.80    213.36 o 
  -9   9   3       42.32       64.91    106.09 o 
  -7   9   3       67.34       40.17     66.88 o 
  -5   9   3      725.84      719.89     84.51 o 
  -3   9   3      588.74      607.28     87.47 o 
  -1   9   3     1567.41     1399.93    150.73 o 
   1   9   3       46.03       46.48     53.79 o 
   3   9   3      798.92      751.00     97.22 o 
   5   9   3     3133.73     3240.72    235.53 o 
   7   9   3        0.75      -46.85     71.80 o 
   9   9   3        1.05       57.05    147.96 o 
  11   9   3       87.85       49.86    148.19 o 
  -8  10   3      318.36      153.53    148.42 o 
  -6  10   3      143.68      102.39     75.44 o 
  -4  10   3      463.18      336.58    144.54 o 
  -2  10   3       16.81      -87.23     67.93 o 
   0  10   3     1167.87     1286.15    160.04 o 
   2  10   3      166.17      145.46     69.56 o 
   4  10   3      179.80      250.27     77.11 o 
   6  10   3        1.16      -61.94     79.56 o 
   8  10   3      795.19      646.81    289.31 o 
  10  10   3       77.91      202.46    153.53 o 
  -9  11   3        1.41      168.37    182.98 o 
  -7  11   3       26.08       77.23    149.82 o 
  -5  11   3       71.44      105.06     78.36 o 
  -3  11   3      400.75      403.50    109.83 o 
  -1  11   3     1578.60     1330.88    218.35 o 
   1  11   3      141.23       17.44     70.65 o 
   3  11   3      156.91      140.80     76.49 o 
   5  11   3       89.41       87.54     79.41 o 
   7  11   3      218.35      213.59    113.29 o 
   9  11   3        4.66       -7.65    174.40 o 
  -6  12   3      179.99      403.85    109.06 o 
  -4  12   3      266.03      299.85    116.12 o 
  -2  12   3       23.23       41.96    104.25 o 
   0  12   3      182.93      156.08    108.75 o 
   2  12   3      466.94      551.46    108.71 o 
   4  12   3       16.70      168.12     83.73 o 
   6  12   3        3.05      113.08    105.00 o 
  -5  13   3        0.63      -95.53    105.10 o 
  -3  13   3      233.50      202.56    176.02 o 
  -1  13   3       17.51       52.53    147.50 o 
   1  13   3       64.89      129.46    126.20 o 
   3  13   3        7.06       85.21     95.22 o 
   5  13   3        0.33      -48.23     90.70 o 
  -2  14   3       25.30        2.26    123.37 o 
   0  14   3       29.09        6.99    121.62 o 
   2  14   3       22.94      -33.75    123.96 o 
 -14   0   4        2.23      148.89    163.50 o 
 -12   0   4       58.66      196.66    126.39 o 
 -10   0   4     3870.28     5481.96    347.41 o 
  -8   0   4     1888.37     1697.98     91.81 o 
  -6   0   4     9900.31     8675.88    196.45 o 
  -4   0   4   119509.80   114224.46   2145.56 o 
  -2   0   4    12541.98     9755.65    479.13 o 
   0   0   4    40456.11    42227.45   1214.53 o 
   2   0   4    66794.79    75312.88   2063.10 o 
   4   0   4    29243.29    27235.65    836.28 o 
   6   0   4    12665.74    11727.85    456.87 o 
   8   0   4       72.63       63.54     78.85 o 
  10   0   4     3270.77     3959.69    317.95 o 
  12   0   4     5500.54     6314.12    296.06 o 
  14   0   4       12.29      295.23    195.97 o 
 -13   1   4       83.18      283.20    111.02 o 
 -11   1   4      550.25      221.62     94.17 o 
  -9   1   4     2896.36     2522.13    125.23 o 
  -7   1   4     8730.02     9315.30    253.05 o 
  -5   1   4    13396.63    11957.37    240.93 o 
  -3   1   4    24420.57    29159.65    431.13 o 
  -1   1   4    56147.39    62278.81    860.09 o 
   1   1   4    59302.55    57574.46    924.89 o 
   3   1   4     9779.26    12436.80    239.13 o 
   5   1   4      174.66      531.79     71.90 o 
   7   1   4     8155.44     8020.87    264.80 o 
   9   1   4     8577.49     8775.33    301.65 o 
  11   1   4      632.95      560.21    129.09 o 
  13   1   4      129.66       45.91    122.97 o 
 -14   2   4       51.41      -40.36    117.35 o 
 -12   2   4      331.18      375.92    206.29 o 
 -10   2   4     1437.06     1979.66    166.89 o 
  -8   2   4       16.97       16.12     31.10 o 
  -6   2   4     8674.16     8251.88    149.98 o 
  -4   2   4    64952.97    64852.32    813.21 o 
  -2   2   4    78497.70    68395.30    839.70 o 
   0   2   4       14.66       50.89     41.95 o 
   2   2   4    19541.24    21526.56    380.06 o 
   4   2   4    15817.43    12813.57    216.65 o 
   6   2   4    33678.42    33844.14    676.09 o 
   8   2   4      204.91      335.86     64.28 o 
  10   2   4     2050.20     2454.81    167.43 o 
  12   2   4      961.84     1265.26    136.10 o 
  14   2   4      288.69       95.86    141.12 o 
 -13   3   4       75.41      459.07    232.03 o 
 -11   3   4      147.69      120.07     92.85 o 
  -9   3   4     1327.11     1232.48     86.22 o 
  -7   3   4     6161.79     6319.03    174.40 o 
  -3   3   4      454.31      759.42     51.01 o 
  -1   3   4    28887.88    29999.71    448.74 o 
   1   3   4   142983.39   142989.16   1946.21 o 
   3   3   4     4287.58     4633.04    103.46 o 
   5   3   4     1700.47     2403.39     74.17 o 
   7   3   4     9065.27     9419.60    203.34 o 
   9   3   4     2853.98     3027.16    162.40 o 
  11   3   4      462.63      272.25     89.26 o 
  13   3   4       67.56       44.84    122.78 o 
 -12   4   4      246.00      419.61    125.87 o 
 -10   4   4      515.60      895.71    160.83 o 
  -8   4   4      167.41      188.44     91.48 o 
  -6   4   4     1700.73     1517.96     76.35 o 
  -4   4   4    27546.94    26110.84    419.65 o 
  -2   4   4    19573.78    18200.00    270.86 o 
   0   4   4      507.88      338.50     49.34 o 
   2   4   4     1505.32     1068.84     66.21 o 
   4   4   4    14720.05    13570.34    241.19 o 
   6   4   4     6302.39     6990.50    144.36 o 
   8   4   4      300.13      224.28     61.52 o 
  10   4   4      295.15      285.79     84.19 o 
  12   4   4      182.47      103.34    111.25 o 
 -13   5   4       28.28       59.52    132.52 o 
 -11   5   4      122.08      211.75    147.50 o 
  -9   5   4      210.79       87.89     60.29 o 
  -7   5   4     5763.45     5924.95    161.82 o 
  -5   5   4       34.49       -0.48     30.68 o 
  -3   5   4       11.60        7.45     26.40 o 
  -1   5   4    17493.99    17286.14    356.52 o 
   1   5   4    11917.00    10103.50    236.53 o 
   5   5   4       73.98       10.32     36.52 o 
   7   5   4     2424.87     2285.15    110.87 o 
   9   5   4     1577.50     1544.60    156.27 o 
  11   5   4       38.22       49.47     84.11 o 
  13   5   4        9.00      -94.87    122.97 o 
 -12   6   4       14.47       50.73    133.58 o 
 -10   6   4      331.07      489.56    122.98 o 
  -8   6   4       37.07       95.73     83.80 o 
  -6   6   4     1696.81     1758.33    108.43 o 
  -4   6   4     2851.49     2571.94    120.68 o 
  -2   6   4    13912.94    13563.42    602.28 o 
   0   6   4     2307.20     2179.00    108.65 o 
   2   6   4    12032.15    12245.02    320.08 o 
   4   6   4     7264.46     7057.04    166.40 o 
   6   6   4     3446.38     3543.50    266.24 o 
   8   6   4      157.45      186.28     59.30 o 
  10   6   4       26.27       44.02     82.11 o 
  12   6   4      283.28      169.28    135.82 o 
 -11   7   4       39.58      131.36    111.48 o 
  -9   7   4      815.85      920.90    145.29 o 
  -7   7   4     1450.45     1694.15    145.75 o 
  -5   7   4      334.88      494.37     70.68 o 
  -3   7   4      749.41      911.11     82.19 o 
  -1   7   4     7060.50     6939.00    208.56 o 
   1   7   4    11137.08    11213.40    332.11 o 
   3   7   4      793.66      884.68     84.05 o 
   5   7   4      481.52      450.20     84.25 o 
   7   7   4      525.64      645.85     85.05 o 
   9   7   4      494.43      373.53    116.94 o 
  11   7   4      222.67      160.98    121.63 o 
 -10   8   4        8.84      -20.18    156.77 o 
  -8   8   4       22.59       60.10     96.31 o 
  -6   8   4     1366.99     1380.19    115.99 o 
  -4   8   4     1723.09     1813.00    103.94 o 
  -2   8   4     3290.98     3235.74    194.56 o 
   0   8   4     1139.42     1222.78    104.48 o 
   2   8   4     2033.64     2039.34    125.57 o 
   4   8   4     6421.04     7073.66    226.31 o 
   6   8   4      192.48      282.47    163.03 o 
   8   8   4      550.78      522.84    110.57 o 
  10   8   4       47.64       43.32     91.05 o 
 -11   9   4      211.84      273.43    219.85 o 
  -9   9   4      267.56      253.38    179.62 o 
  -7   9   4      451.75      583.67    103.72 o 
  -5   9   4     1041.18     1018.24     94.37 o 
  -3   9   4      347.60      461.64    104.62 o 
  -1   9   4      563.94      653.19    144.71 o 
   1   9   4     2210.35     2337.71    144.98 o 
   3   9   4     3299.72     3322.62    167.04 o 
   5   9   4       64.56      -48.89     56.25 o 
   7   9   4      359.06      364.39    148.66 o 
   9   9   4      446.99      370.44    114.58 o 
  11   9   4       65.78      101.35    162.80 o 
 -10  10   4        1.86       -7.89    163.73 o 
  -8  10   4        0.97      -33.87    103.81 o 
  -6  10   4       37.23       -3.47     60.34 o 
  -4  10   4     1554.30     1602.43    177.49 o 
  -2  10   4      568.77      619.48    127.75 o 
   0  10   4       84.18      104.70     71.79 o 
   2  10   4      333.56      422.38     86.11 o 
   4  10   4      623.83      743.84    131.76 o 
   6  10   4      269.74      372.24    117.93 o 
   8  10   4       14.75       34.32     87.66 o 
  10  10   4        2.41       35.35    108.56 o 
  -9  11   4      100.12      218.00    182.28 o 
  -7  11   4      239.52      264.45    165.70 o 
  -5  11   4      125.85      -78.81     81.82 o 
  -3  11   4       15.64      -76.10     94.39 o 
  -1  11   4      215.17      239.32    102.48 o 
   1  11   4      982.47      744.70    112.89 o 
   3  11   4      192.05      189.22     77.91 o 
   5  11   4      125.70       63.78     77.13 o 
   7  11   4       37.38       90.03    102.15 o 
  -6  12   4       43.24      106.89    113.21 o 
  -4  12   4       60.14       53.10     96.86 o 
  -2  12   4      222.64      332.24    253.02 o 
   0  12   4       82.46      -78.75     90.81 o 
   2  12   4       28.89       55.30     80.07 o 
   4  12   4       62.07       21.05     81.62 o 
   6  12   4       75.50      -80.46    114.33 o 
  -5  13   4        4.90      -85.16    104.57 o 
  -3  13   4       10.31       32.39    107.24 o 
  -1  13   4       59.77       69.41    123.01 o 
   1  13   4       29.59      -15.05    105.28 o 
   3  13   4       33.54      -51.21     81.95 o 
   5  13   4        2.78       58.55    121.14 o 
  -2  14   4      110.91      -44.86    129.99 o 
   0  14   4        0.86      -52.01    123.82 o 
   2  14   4       70.82      265.76    194.00 o 
 -13   1   5        5.66       -9.26     89.94 o 
 -11   1   5        6.02       41.77     77.40 o 
  -9   1   5      241.48      338.15     79.91 o 
  -7   1   5      266.98      294.48     33.62 o 
  -5   1   5     2464.20     2595.72    118.35 o 
  -3   1   5     1335.08     1426.65     55.88 o 
  -1   1   5     4768.31     5067.00     77.26 o 
   1   1   5    28362.54    29936.34    437.59 o 
   3   1   5     5006.55     5309.95    130.03 o 
   5   1   5       70.67       26.83     42.79 o 
   7   1   5     2767.11     3265.95    163.74 o 
   9   1   5       71.00      132.42     77.88 o 
  11   1   5       77.42      108.59     77.99 o 
  13   1   5        2.54      111.75     97.58 o 
 -14   2   5        8.64      -68.22    112.54 o 
 -12   2   5       26.59      -25.73     88.23 o 
 -10   2   5     1992.30     1846.96    176.83 o 
  -8   2   5       35.13       59.59     32.25 o 
  -6   2   5     3373.21     3691.95     83.43 o 
  -4   2   5     2678.86     2972.46     72.44 o 
  -2   2   5      152.55      174.44     24.88 o 
   0   2   5     3727.36     4282.67    112.93 o 
   2   2   5    27080.82    28721.51    430.07 o 
   4   2   5     1959.08     1695.51     74.92 o 
   6   2   5      256.68      351.16     57.08 o 
   8   2   5      129.81      142.68    126.86 o 
  10   2   5       70.27       24.67     72.51 o 
  12   2   5       39.90      -76.25     82.79 o 
  14   2   5       44.59      138.96    121.44 o 
 -13   3   5        2.22      -57.95    101.05 o 
 -11   3   5      123.16      220.41     99.22 o 
  -9   3   5      365.69      339.56     57.67 o 
  -7   3   5       21.13       22.82     41.31 o 
  -5   3   5     3057.43     2943.08     80.00 o 
  -3   3   5     3236.72     3831.85     84.10 o 
  -1   3   5       13.98        2.96     25.29 o 
   1   3   5    10679.55    11228.41    229.93 o 
   3   3   5     6690.43     6834.49    161.35 o 
   5   3   5      489.33      474.16     37.21 o 
   7   3   5     1395.89     1247.28     75.49 o 
   9   3   5        9.30       47.02     65.96 o 
  11   3   5      389.11      312.72     91.44 o 
  13   3   5       21.87      108.02    133.47 o 
 -12   4   5       44.47       38.42    105.23 o 
 -10   4   5        5.24      -23.93     74.06 o 
  -8   4   5      338.38      208.83     49.82 o 
  -6   4   5      300.62      394.84     85.86 o 
  -4   4   5     1055.88     1042.68     60.96 o 
  -2   4   5      363.27      273.61     52.97 o 
   0   4   5     5939.90     6349.15    191.36 o 
   2   4   5      841.53     1063.09     73.79 o 
   4   4   5     4466.26     4022.83    106.73 o 
   6   4   5       79.17       57.63     35.13 o 
   8   4   5      213.95      286.40     67.51 o 
  10   4   5       36.22       58.09     73.32 o 
  12   4   5        9.34      134.14     90.39 o 
 -13   5   5       64.88      123.94    122.65 o 
 -11   5   5      188.59      285.80    107.70 o 
  -9   5   5      327.46      450.41     68.95 o 
  -7   5   5      451.19      186.55    100.45 o 
  -5   5   5        5.83      -20.01     29.57 o 
  -3   5   5     3341.21     3306.40    105.00 o 
  -1   5   5      224.68       75.88     38.00 o 
   1   5   5     3891.49     4431.39    178.66 o 
   3   5   5      327.33      280.27     38.16 o 
   5   5   5      561.93      560.69     53.35 o 
   7   5   5      395.06      510.37     63.29 o 
   9   5   5        7.98       29.89     71.22 o 
  11   5   5       18.88      153.62     93.79 o 
  13   5   5      102.23      166.89    139.81 o 
 -12   6   5        7.93       27.32    109.81 o 
 -10   6   5      234.15      158.22    100.98 o 
  -8   6   5      344.53      310.51     76.48 o 
  -6   6   5     1529.43     1622.37     91.90 o 
  -4   6   5      246.32      287.00     48.15 o 
  -2   6   5      317.45      391.85     60.97 o 
   0   6   5    14084.92    12972.58    367.53 o 
   2   6   5    23737.78    26292.12    425.13 o 
   4   6   5       12.10        9.89     30.97 o 
   6   6   5      891.34      801.89     91.03 o 
   8   6   5       57.40       79.83     67.82 o 
  10   6   5      162.99       72.43     83.11 o 
  12   6   5       19.12     -102.50    124.31 o 
 -11   7   5       26.20      -37.11    173.93 o 
  -9   7   5      466.05      261.72    116.04 o 
  -7   7   5       33.38       -8.89     62.24 o 
  -5   7   5      612.79      499.85     67.62 o 
  -3   7   5     4676.05     4471.89    166.37 o 
  -1   7   5      294.43      259.66     66.16 o 
   1   7   5     1379.71     1259.41    118.98 o 
   3   7   5     8061.72     8403.29    237.52 o 
   5   7   5     1783.53     2069.10    119.03 o 
   7   7   5     1422.81     1407.14    113.10 o 
   9   7   5       40.66       22.29     72.22 o 
  11   7   5       54.27      136.77    117.90 o 
 -10   8   5       19.21     -126.60    106.03 o 
  -8   8   5       15.14      -93.69    127.55 o 
  -6   8   5       64.06       93.47     61.68 o 
  -4   8   5      117.36       68.27     53.21 o 
  -2   8   5     4277.43     4485.62    227.44 o 
   0   8   5     5497.45     5724.39    200.28 o 
   2   8   5     2248.96     2626.06    138.29 o 
   4   8   5     1436.82     1357.14    108.27 o 
   6   8   5      820.94      904.05    127.09 o 
   8   8   5     1333.15     1212.58    193.53 o 
  10   8   5        2.57     -127.29     93.46 o 
 -11   9   5       39.23      157.70    225.42 o 
  -9   9   5      221.90      376.24    205.59 o 
  -7   9   5       42.21       21.25     74.68 o 
  -5   9   5       20.38        9.96     54.86 o 
  -3   9   5     1545.58     1864.99    290.36 o 
  -1   9   5      485.28      452.84     91.14 o 
   1   9   5      592.21      591.55    186.11 o 
   3   9   5     2221.92     1993.83    146.24 o 
   5   9   5      939.67     1018.87    108.76 o 
   7   9   5      279.29      253.55     99.38 o 
   9   9   5       66.69      152.64    112.01 o 
 -10  10   5       11.60       77.29    141.18 o 
  -8  10   5       61.39       61.36    119.98 o 
  -6  10   5      183.44      187.94     74.57 o 
  -4  10   5        1.70      -24.91     77.36 o 
  -2  10   5      611.34      288.29    102.85 o 
   0  10   5      574.73      490.03     93.47 o 
   2  10   5      377.46      472.51     89.60 o 
   4  10   5      425.51      466.95     89.24 o 
   6  10   5      316.19      226.07    102.70 o 
   8  10   5       24.16       15.50     90.17 o 
  -9  11   5       39.47      143.09    195.73 o 
  -7  11   5        1.18        2.08    107.97 o 
  -5  11   5       21.46      -27.88     95.82 o 
  -3  11   5      463.85      567.12    127.22 o 
  -1  11   5      103.58      -37.13    113.52 o 
   1  11   5       32.70       29.43     67.17 o 
   3  11   5      368.57      335.58     91.15 o 
   5  11   5       77.62      199.15     82.31 o 
   7  11   5       18.11      -12.24     97.70 o 
  -6  12   5       55.12       60.58    188.43 o 
  -4  12   5        1.56      -33.67    101.30 o 
  -2  12   5      213.56      107.81    108.88 o 
   0  12   5      105.94      240.13    113.45 o 
   2  12   5      118.86       39.00    104.29 o 
   4  12   5       10.78       58.64     78.45 o 
   6  12   5      113.99      -17.59    108.79 o 
  -5  13   5      119.21      122.90    125.61 o 
  -3  13   5       17.15        5.62    119.14 o 
  -1  13   5       20.44      -23.35    109.17 o 
   1  13   5       67.47      -79.32    128.94 o 
   3  13   5        0.36       80.19    137.46 o 
   5  13   5      162.91      118.89    123.42 o 
   0  14   5       59.43      -33.15    125.21 o 
 -14   0   6      266.77      291.05    196.66 o 
 -12   0   6     1420.70     2051.50    271.11 o 
 -10   0   6      582.57     1008.36    189.71 o 
  -8   0   6      575.71      818.54     97.72 o 
  -6   0   6    27343.23    27710.27    561.63 o 
  -4   0   6    38530.34    39747.86    832.77 o 
  -2   0   6    33837.40    30986.58    642.43 o 
   2   0   6     1231.21      913.89     59.29 o 
   4   0   6    72602.80    79151.27   2225.90 o 
   6   0   6    11388.34    12447.48    491.89 o 
   8   0   6     1411.93     1440.41    185.07 o 
  10   0   6     1839.98     2170.48    260.90 o 
  12   0   6      142.54       68.88    157.70 o 
  14   0   6      248.19       55.20    205.71 o 
 -13   1   6       14.44       49.81    128.94 o 
 -11   1   6     3646.30     3379.56    217.61 o 
  -9   1   6     5573.81     5863.88    165.14 o 
  -7   1   6    16730.22    17930.26    471.48 o 
  -5   1   6      937.36      949.91     51.34 o 
  -3   1   6     8640.93     8779.05    166.26 o 
  -1   1   6    34012.96    32289.74    376.57 o 
   1   1   6    30297.05    30744.66    453.64 o 
   3   1   6     2735.18     3881.52    110.45 o 
   5   1   6    16586.57    14679.79    292.71 o 
   7   1   6    16301.02    15594.54    783.40 o 
   9   1   6     3135.90     3132.77    193.33 o 
  11   1   6        1.07       90.45    101.69 o 
  13   1   6      240.64       60.77     99.02 o 
 -14   2   6      178.47      280.89    129.34 o 
 -12   2   6      587.98      625.88    124.83 o 
 -10   2   6     1206.15     1903.89    162.96 o 
  -8   2   6      641.39      349.55     72.30 o 
  -6   2   6    17335.33    18019.43    422.30 o 
  -4   2   6    20577.48    17977.30    301.45 o 
  -2   2   6     5962.79     4243.10     85.39 o 
   0   2   6     4575.58     5391.98    134.89 o 
   2   2   6    29585.26    30221.50    538.93 o 
   4   2   6    52867.20    57260.17    824.31 o 
   6   2   6    12306.92    13184.52    283.32 o 
   8   2   6      759.71      578.63     94.78 o 
  10   2   6     1716.47     1630.47    150.35 o 
  12   2   6      265.66      287.47     98.84 o 
 -13   3   6       57.30      265.49    121.31 o 
 -11   3   6      996.91      714.43    127.62 o 
  -9   3   6     2985.12     3137.87    148.57 o 
  -7   3   6     5429.60     5441.47    159.38 o 
  -5   3   6      468.82      479.92     38.43 o 
  -3   3   6     8949.23     8307.85    165.47 o 
  -1   3   6    30685.99    29609.91    530.03 o 
   1   3   6    38094.75    36979.41    642.84 o 
   3   3   6        3.24       23.83     23.72 o 
   5   3   6    24599.07    24308.30    391.89 o 
   7   3   6    11299.29    10625.49    271.15 o 
   9   3   6     3887.94     3907.15    178.86 o 
  11   3   6      125.83      103.58     80.60 o 
  13   3   6      250.71      389.33    148.33 o 
 -12   4   6      497.70      671.57    144.83 o 
 -10   4   6      220.90      426.65    105.43 o 
  -8   4   6     1234.79     1067.40     81.18 o 
  -6   4   6     5864.87     5384.41    125.08 o 
  -4   4   6     9622.17     8542.38    156.12 o 
  -2   4   6     1089.46      750.74     38.78 o 
   0   4   6    15811.53    16129.41    328.22 o 
   2   4   6    33767.48    31599.02    683.30 o 
   4   4   6    31849.89    32459.81    499.31 o 
   6   4   6     2694.75     3099.31    107.52 o 
   8   4   6        2.54       38.78     59.92 o 
  10   4   6     1388.83     1367.90    165.37 o 
  12   4   6      602.04      562.37    194.87 o 
 -13   5   6       11.51       90.66    151.32 o 
 -11   5   6      157.30      102.49     96.15 o 
  -9   5   6     2227.07     2625.53    177.55 o 
  -7   5   6     1326.71     1312.26     85.39 o 
  -5   5   6      187.64      240.08     44.64 o 
  -3   5   6    12474.34    13688.58    310.17 o 
  -1   5   6    33967.80    32861.34    851.55 o 
   1   5   6    27490.89    26958.40    512.90 o 
   3   5   6     3811.71     4781.72    120.57 o 
   5   5   6    10671.28     9763.04    202.35 o 
   7   5   6    10619.75    10260.11    232.61 o 
   9   5   6     2283.02     2313.90    152.32 o 
  11   5   6       75.30       -2.53     84.97 o 
  13   5   6      205.47      489.84    167.90 o 
 -12   6   6      403.32      566.56    285.25 o 
 -10   6   6       82.76      179.11    103.15 o 
  -8   6   6     1000.21      856.66    104.08 o 
  -6   6   6     2486.25     2689.85    114.81 o 
  -4   6   6     9834.45    10300.07    226.80 o 
  -2   6   6     4429.95     3641.79    140.92 o 
   0   6   6      650.96      660.48     82.59 o 
   2   6   6    44266.36    44202.82    665.56 o 
   4   6   6    14288.51    14239.93    270.72 o 
   6   6   6     3728.18     4132.20    167.66 o 
   8   6   6       47.97      -12.32     67.10 o 
  10   6   6      675.07      886.80    121.81 o 
  12   6   6      435.41      486.26    135.38 o 
 -11   7   6      287.74      467.54    210.11 o 
  -9   7   6      882.37      863.52    144.55 o 
  -7   7   6      490.57      669.53     98.53 o 
  -5   7   6      423.39      521.88     64.68 o 
  -3   7   6    10861.12    11022.61    566.45 o 
  -1   7   6     9877.87    10169.44    340.67 o 
   1   7   6     1671.51     1577.93    107.20 o 
   3   7   6       81.60      156.67     77.97 o 
   5   7   6     1014.23     1046.42     93.44 o 
   7   7   6     2344.77     2502.19    177.10 o 
   9   7   6      685.51      472.52    176.83 o 
  11   7   6      131.59       52.91    116.86 o 
 -10   8   6        9.19     -136.60    162.34 o 
  -8   8   6       69.01     -103.86     69.24 o 
  -6   8   6     1237.66     1359.55    100.86 o 
  -4   8   6     2187.99     2243.71    148.97 o 
  -2   8   6     1470.54     1365.00    119.98 o 
   0   8   6      117.13      200.59     60.68 o 
   2   8   6     4386.42     4393.33    175.41 o 
   4   8   6     3091.52     3342.99    154.78 o 
   6   8   6      403.15      308.56     91.61 o 
   8   8   6        0.80      -63.36     77.06 o 
  10   8   6      157.02      225.38    119.30 o 
 -11   9   6        0.21     -102.51    206.40 o 
  -9   9   6      562.40      697.92    161.49 o 
  -7   9   6      507.84      439.43    105.50 o 
  -5   9   6      463.26      597.47    135.47 o 
  -3   9   6        9.61      -12.90     69.71 o 
  -1   9   6     2963.17     3377.34    175.82 o 
   1   9   6     2110.96     2036.67    139.74 o 
   3   9   6      207.78      167.82     71.17 o 
   5   9   6        6.87       23.18     53.71 o 
   7   9   6      325.76      366.20    110.73 o 
   9   9   6      518.08      436.83    121.19 o 
 -10  10   6       13.59      -23.38    142.40 o 
  -8  10   6      137.45       74.32    121.01 o 
  -6  10   6      424.24      287.02     95.49 o 
  -4  10   6      102.45      121.95    124.65 o 
  -2  10   6      128.55      131.39     92.82 o 
   0  10   6       64.28      107.79     72.76 o 
   2  10   6     1024.41     1058.65    145.14 o 
   4  10   6      154.07        3.72     88.88 o 
   6  10   6       52.07      108.82    113.87 o 
   8  10   6       16.79      220.78    175.33 o 
  -7  11   6       91.56       91.13    115.64 o 
  -5  11   6        5.31        1.72    106.98 o 
  -3  11   6      253.85      334.42    118.74 o 
  -1  11   6      304.07      396.44    119.92 o 
   1  11   6       26.02       51.23     68.84 o 
   3  11   6       12.64      -57.15     66.85 o 
   5  11   6       53.80        8.67     94.97 o 
   7  11   6       61.26      160.89    115.70 o 
  -6  12   6       56.41       85.30    123.45 o 
  -4  12   6      183.63      130.48    105.33 o 
  -2  12   6       11.33       -9.16    138.80 o 
   0  12   6       52.39      117.62    107.56 o 
   2  12   6       15.52       46.18     76.76 o 
   4  12   6       87.94      150.53     90.08 o 
   6  12   6       20.65     -104.24    102.47 o 
  -5  13   6        1.07       43.91    130.99 o 
  -3  13   6      150.84       39.59    253.83 o 
  -1  13   6       64.61       20.80    122.80 o 
   1  13   6       16.61      136.52    237.60 o 
   3  13   6        1.64      -36.59     83.07 o 
   5  13   6        0.19      169.33    151.32 o 
   0  14   6       26.37       15.71    131.03 o 
 -13   1   7        7.25       50.37     96.59 o 
 -11   1   7      335.12      233.85     96.33 o 
  -9   1   7     1949.45     2228.94    127.94 o 
  -7   1   7      263.35      164.79     49.45 o 
  -5   1   7    12071.49    13232.38    246.28 o 
  -3   1   7      382.04      549.88     42.69 o 
  -1   1   7      113.33       49.23     19.30 o 
   1   1   7     1706.42     1683.83     60.30 o 
   3   1   7     6425.85     7375.23    142.62 o 
   5   1   7      102.58      170.08     59.84 o 
   7   1   7      338.43      345.57    149.70 o 
   9   1   7        8.50       37.61     78.36 o 
  11   1   7      311.36      257.36    107.39 o 
  13   1   7       56.94      -71.81     94.41 o 
 -14   2   7       47.52      -13.27    105.15 o 
 -12   2   7       12.92        9.76     86.16 o 
 -10   2   7     2005.88     1775.60    158.04 o 
  -8   2   7       45.26       47.23     35.99 o 
  -6   2   7      315.36      409.72     48.54 o 
  -4   2   7      120.67      175.05     32.02 o 
  -2   2   7     3774.14     3986.69     84.31 o 
   0   2   7     3726.04     3546.78    133.51 o 
   2   2   7      118.65       80.78     26.19 o 
   4   2   7     6942.86     8421.72    200.88 o 
   6   2   7      174.23      127.03     41.07 o 
   8   2   7     1528.36     1710.96    144.64 o 
  10   2   7      239.25      210.19     98.77 o 
  12   2   7        5.80       -9.39     84.43 o 
 -13   3   7        6.13        0.82    106.53 o 
 -11   3   7       39.14       90.43     87.35 o 
  -9   3   7      146.38      150.90     48.97 o 
  -7   3   7     1642.75     1526.51     85.39 o 
  -5   3   7     5257.46     5484.69    136.99 o 
  -3   3   7     6025.23     6436.65    134.64 o 
  -1   3   7       85.67      124.29     34.55 o 
   1   3   7     9382.13    10683.39    233.93 o 
   3   3   7     3108.28     3857.92    102.42 o 
   5   3   7        3.70       31.76     23.81 o 
   7   3   7       48.66       19.64     61.09 o 
   9   3   7     1365.78     1586.49    235.11 o 
  11   3   7      828.10      574.14    107.34 o 
  13   3   7       32.01       75.37    105.57 o 
 -12   4   7        0.64       11.93    101.47 o 
 -10   4   7      554.80      620.05    297.54 o 
  -8   4   7     1189.42     1544.80    110.51 o 
  -6   4   7      810.21     1077.01     69.09 o 
  -4   4   7      449.93      591.08     49.98 o 
  -2   4   7     2929.89     2712.50     83.61 o 
   0   4   7       90.90       90.51     35.04 o 
   2   4   7     1442.46     1413.06     62.89 o 
   4   4   7     4568.65     4682.67    108.51 o 
   6   4   7     1681.96     1911.60    105.27 o 
   8   4   7      736.33      692.51    108.24 o 
  10   4   7      164.35      150.88     86.30 o 
  12   4   7      156.37      185.76     96.81 o 
 -13   5   7       11.21       32.67    117.63 o 
 -11   5   7      139.73       87.97    110.85 o 
  -9   5   7      110.75        4.15     56.90 o 
  -7   5   7      347.79      474.99     66.61 o 
  -5   5   7     3414.58     3302.77     95.80 o 
  -3   5   7     1472.70     1447.02     60.68 o 
  -1   5   7       74.86       26.94     39.40 o 
   1   5   7    10738.89    12263.19    354.36 o 
   3   5   7     6152.98     6111.71    183.44 o 
   5   5   7        9.19       58.29     64.14 o 
   7   5   7      400.75      339.22     56.92 o 
   9   5   7      996.92     1104.97    121.30 o 
  11   5   7      406.29      228.19     98.45 o 
  13   5   7        6.66       89.57    146.90 o 
 -12   6   7       14.17      178.47    167.79 o 
 -10   6   7      466.16      313.88     86.61 o 
  -8   6   7      287.79      340.68     65.35 o 
  -6   6   7      433.43      471.29     53.25 o 
  -4   6   7       81.73      157.51     62.00 o 
  -2   6   7     1531.87     1209.38     93.01 o 
   0   6   7     4656.94     4628.57    160.46 o 
   2   6   7     1308.34     1406.72     95.04 o 
   4   6   7     1676.94     1429.09     83.95 o 
   6   6   7     2053.32     2285.09    108.70 o 
   8   6   7      543.79      527.14    154.15 o 
  10   6   7        9.51       28.15     82.88 o 
  12   6   7      163.86      134.61    111.45 o 
 -11   7   7       11.25      118.04    180.43 o 
  -9   7   7        3.86       86.50    100.69 o 
  -7   7   7     1167.89      918.74    111.96 o 
  -5   7   7     1694.63     1552.88    122.60 o 
  -3   7   7     4330.92     3785.71    206.06 o 
  -1   7   7       85.13      152.79     54.10 o 
   1   7   7     2851.14     2918.70    135.83 o 
   3   7   7      103.25      222.70     56.32 o 
   5   7   7     1621.98     1609.14    170.36 o 
   7   7   7      179.23      125.77     67.43 o 
   9   7   7      238.18      130.40    196.78 o 
  11   7   7      222.81      266.59    127.27 o 
 -10   8   7      112.26       74.01    126.67 o 
  -8   8   7      190.24      174.30     91.92 o 
  -6   8   7      334.00      398.31    150.46 o 
  -4   8   7     2228.45     1982.50    179.24 o 
  -2   8   7     1056.05      869.22    139.72 o 
   0   8   7     1642.65     1754.96    125.80 o 
   2   8   7      504.79      506.57    106.39 o 
   4   8   7       44.57       44.53     52.07 o 
   6   8   7     1775.85     2281.73    180.12 o 
   8   8   7       42.35        7.52     85.40 o 
  10   8   7       37.24       66.71    111.22 o 
  -9   9   7        0.86     -153.76    154.45 o 
  -7   9   7      503.77      381.86     96.39 o 
  -5   9   7     2050.38     2106.54    180.95 o 
  -3   9   7       62.85      199.31     94.92 o 
  -1   9   7       45.58       -3.12     60.52 o 
   1   9   7     1333.22     1506.87    127.50 o 
   3   9   7     2520.30     2918.84    163.35 o 
   5   9   7      759.05      871.77    133.88 o 
   7   9   7      495.08      378.91    155.50 o 
   9   9   7      206.55       77.19     94.71 o 
  -8  10   7       81.21      146.75    133.13 o 
  -6  10   7        0.55       73.95     84.02 o 
  -4  10   7      335.74      292.57    129.99 o 
  -2  10   7     2024.99     1599.79    183.76 o 
   0  10   7      397.57      466.45     93.89 o 
   2  10   7        0.01        2.67     60.33 o 
   4  10   7      390.44      465.45     91.81 o 
   6  10   7      625.03      699.68    310.30 o 
   8  10   7      325.92      598.10    220.78 o 
  -7  11   7       37.03      142.60    121.06 o 
  -5  11   7      763.25      783.61    167.77 o 
  -3  11   7       33.14      138.95    109.34 o 
  -1  11   7       52.39      -86.52     78.89 o 
   1  11   7      616.56      694.89    166.57 o 
   3  11   7      212.40      312.38     88.62 o 
   5  11   7        0.91       43.28     99.29 o 
   7  11   7       49.78        0.05    105.25 o 
  -6  12   7      142.87      129.71    133.53 o 
  -4  12   7      100.75       87.45    106.04 o 
  -2  12   7      177.36      228.84    157.24 o 
   0  12   7      173.50      154.74     95.74 o 
   2  12   7        2.73      -10.42     77.09 o 
   4  12   7      215.28      172.66     98.91 o 
   6  12   7      225.76      373.43    215.33 o 
  -5  13   7       24.09     -180.89    120.59 o 
  -3  13   7      159.42       92.42    137.45 o 
  -1  13   7       12.87       41.12    108.38 o 
   1  13   7        8.80       -3.89     92.72 o 
   3  13   7      316.33      325.97    109.28 o 
 -14   0   8      158.86      305.43    177.88 o 
 -12   0   8        6.96       29.22    114.33 o 
 -10   0   8      116.82      209.65    114.57 o 
  -8   0   8     8679.21     7827.89    668.84 o 
  -6   0   8    11667.89    10727.13    316.80 o 
  -4   0   8    49211.46    49211.16   1021.93 o 
  -2   0   8    12167.54    12884.47    243.34 o 
   2   0   8    94745.59    94556.91   3503.28 o 
   4   0   8     5824.44     7226.23    293.25 o 
   6   0   8    10972.97     9951.63    440.17 o 
   8   0   8    12888.47    12472.52    554.97 o 
  10   0   8     4077.35     3850.92    339.75 o 
  12   0   8     3425.87     2933.24    323.06 o 
 -13   1   8       98.44      -52.65     87.72 o 
 -11   1   8      831.01     1084.17    143.04 o 
  -9   1   8     4434.47     5334.81    297.61 o 
  -7   1   8     1398.95     1232.64     78.56 o 
  -5   1   8    16843.95    14437.92    266.11 o 
  -3   1   8    59942.74    57542.55    728.89 o 
  -1   1   8    49233.17    43108.10    625.25 o 
   1   1   8     4740.66     4539.55    107.87 o 
   3   1   8    26896.07    26781.66    413.07 o 
   5   1   8    62927.27    65266.61   1089.72 o 
   7   1   8     8346.17     8423.35    538.15 o 
   9   1   8        9.27       -2.13     74.69 o 
  11   1   8      260.12      420.50    145.87 o 
  13   1   8     1196.69     1270.82    155.85 o 
 -14   2   8      383.64      519.41    164.08 o 
 -12   2   8        1.72      -29.37     92.88 o 
 -10   2   8     1353.62      614.16    110.96 o 
  -8   2   8     3349.18     3211.59    138.28 o 
  -6   2   8    24741.67    24810.96    419.04 o 
  -4   2   8     9944.75     8425.28    194.58 o 
  -2   2   8    10822.14    12335.32    190.40 o 
   0   2   8    60261.79    60331.85   1009.64 o 
   2   2   8    90531.27    91465.38   1287.28 o 
   4   2   8    10244.37    11179.84    248.18 o 
   6   2   8     1376.23      986.84     70.58 o 
   8   2   8    12964.42    11711.01    729.37 o 
  10   2   8     3333.53     3713.50    229.41 o 
  12   2   8      725.56      535.80    151.27 o 
 -13   3   8      181.80       73.36    120.43 o 
 -11   3   8      828.60     1048.77    147.13 o 
  -9   3   8      515.22      942.57     83.46 o 
  -7   3   8      407.12      295.34     50.39 o 
  -5   3   8     8198.30     6755.03    161.87 o 
  -3   3   8    77956.89    79305.29    995.64 o 
  -1   3   8    40764.00    34898.38    622.12 o 
   1   3   8    16719.11    16107.77    325.87 o 
   3   3   8    20070.70    20482.67    457.98 o 
   5   3   8    19191.37    17696.47    304.91 o 
   7   3   8    12434.98    12797.71    393.07 o 
   9   3   8        2.84       45.55     66.37 o 
  11   3   8      192.05      441.52    106.26 o 
  13   3   8      607.09      579.01    131.55 o 
 -12   4   8       36.92       18.89     98.56 o 
 -10   4   8      748.45      388.88     87.45 o 
  -8   4   8     7057.30     6816.27    274.02 o 
  -6   4   8    11303.74    11136.04    236.07 o 
  -4   4   8     3454.04     2589.14     92.06 o 
  -2   4   8      452.37      609.23     49.68 o 
   0   4   8    30404.56    29972.06    555.85 o 
   2   4   8    30186.05    28750.24    442.21 o 
   4   4   8     6525.51     7192.73    163.07 o 
   6   4   8       77.09       59.27     37.96 o 
   8   4   8      697.26      641.96     95.31 o 
  10   4   8     2394.36     2118.57    158.01 o 
  12   4   8      324.90      368.34    112.09 o 
 -13   5   8      126.11      117.41    127.38 o 
 -11   5   8      486.10      524.34    159.21 o 
  -9   5   8       27.98        0.78     47.93 o 
  -7   5   8      116.88        2.99     41.58 o 
  -5   5   8     7969.25     7862.37    185.24 o 
  -3   5   8    23581.14    22618.96    343.12 o 
  -1   5   8    38467.14    35360.87    658.69 o 
   1   5   8     1354.85     1267.25     86.75 o 
   3   5   8      382.90      428.09     77.72 o 
   5   5   8    13727.65    13890.65    239.89 o 
   7   5   8     4044.42     3764.66    219.85 o 
   9   5   8      410.04      454.29     94.55 o 
  11   5   8      212.41      272.44    103.73 o 
 -12   6   8        1.87     -195.97    164.89 o 
 -10   6   8      391.80      383.55     89.80 o 
  -8   6   8     1645.60     1836.48    111.53 o 
  -6   6   8     4673.99     5226.20    172.02 o 
  -4   6   8      471.66      399.48    121.65 o 
  -2   6   8       72.58       41.37     65.96 o 
   0   6   8     5925.73     6126.23    199.51 o 
   2   6   8    32135.98    29169.36    699.38 o 
   4   6   8     1349.76     1374.28     93.88 o 
   6   6   8      611.82      744.82    103.17 o 
   8   6   8     1087.47      897.73    132.88 o 
  10   6   8     1378.12     1508.40    192.72 o 
  12   6   8       28.20      -25.92    127.32 o 
 -11   7   8       48.82      328.62    197.36 o 
  -9   7   8      167.51      189.75    109.13 o 
  -7   7   8      100.01       16.50     64.67 o 
  -5   7   8     3705.17     4027.80    180.09 o 
  -3   7   8     4643.46     4341.73    327.46 o 
  -1   7   8     5230.33     5269.22    186.82 o 
   1   7   8      392.39      551.18     98.16 o 
   3   7   8     4521.24     4024.85    160.54 o 
   5   7   8      180.67      311.67    108.88 o 
   7   7   8     1021.73      945.26    124.85 o 
   9   7   8      655.42      494.04    135.68 o 
  11   7   8      116.60      169.65    129.59 o 
 -10   8   8       40.81      -88.41    122.90 o 
  -8   8   8      607.05      735.16    115.55 o 
  -6   8   8      751.19     1019.78    117.06 o 
  -4   8   8       33.27      104.53     84.95 o 
  -2   8   8      243.61      144.08     67.90 o 
   0   8   8     5368.31     5518.62    464.35 o 
   2   8   8     2435.93     2774.45    146.10 o 
   4   8   8     4295.96     4353.03    223.87 o 
   6   8   8      513.15      287.07     93.83 o 
   8   8   8      619.45      583.42    124.56 o 
  10   8   8      496.63      305.70    123.78 o 
  -9   9   8       43.30       83.61    124.68 o 
  -7   9   8       63.84      -39.24     77.79 o 
  -5   9   8      126.56      -33.98     87.68 o 
  -3   9   8     2989.13     3712.93    343.00 o 
  -1   9   8     2381.65     2577.86    161.61 o 
   1   9   8      772.13      747.12    101.09 o 
   3   9   8      459.80      386.15     86.90 o 
   5   9   8     2626.58     2979.40    214.94 o 
   7   9   8     1108.25     1103.60    169.99 o 
   9   9   8       16.40       43.13    103.81 o 
  -8  10   8      306.21      505.33    131.33 o 
  -6  10   8      184.02      182.18    125.45 o 
  -4  10   8      346.33      331.36    151.67 o 
  -2  10   8     1195.42      937.83    153.07 o 
   0  10   8     1489.50     1536.72    143.71 o 
   2  10   8      106.68       95.26     73.81 o 
   4  10   8      269.70      224.26     79.32 o 
   6  10   8        0.24      134.29     93.48 o 
   8  10   8      424.60      373.71    208.49 o 
  -7  11   8      107.53      143.67    134.68 o 
  -5  11   8      142.96      211.71    121.71 o 
  -3  11   8      290.27      355.85    130.22 o 
  -1  11   8       80.71      136.31     92.26 o 
   1  11   8        6.90      -34.07     68.82 o 
   3  11   8      244.41      247.63     86.17 o 
   5  11   8      243.16      144.06    109.39 o 
   7  11   8      413.53      327.30    208.84 o 
  -6  12   8       73.28       93.39    140.89 o 
  -4  12   8        0.35      -95.21    110.42 o 
  -2  12   8        6.98        6.97    102.49 o 
   0  12   8      115.35      117.38     97.32 o 
   2  12   8      238.55      102.94     89.80 o 
   4  12   8      140.93      191.43     96.12 o 
   6  12   8        2.63       74.04    134.86 o 
  -3  13   8       16.11       76.34    139.93 o 
  -1  13   8        9.40      -18.61    140.08 o 
   1  13   8        6.90       40.80     98.70 o 
   3  13   8        6.76     -109.60     89.78 o 
 -13   1   9       16.92        1.74    102.51 o 
 -11   1   9       27.28       46.63     77.56 o 
  -9   1   9      375.34      183.11     77.16 o 
  -7   1   9      402.87      332.25     56.81 o 
  -5   1   9        2.96       11.94     27.24 o 
  -3   1   9     5166.96     4931.65    100.71 o 
  -1   1   9        0.73      -10.38     21.27 o 
   1   1   9     1586.54     1830.25     68.95 o 
   3   1   9     4432.74     4228.56    105.29 o 
   5   1   9      150.73      106.06     63.55 o 
   7   1   9       77.95       -7.60     56.54 o 
   9   1   9      778.56      704.16    119.72 o 
  11   1   9       92.57       46.52    130.22 o 
  13   1   9       21.31      -50.37     98.94 o 
 -12   2   9       35.21       38.47     83.10 o 
 -10   2   9     1467.70     1392.05    145.86 o 
  -8   2   9       36.67       28.16     38.88 o 
  -6   2   9      193.72      173.68     39.82 o 
  -4   2   9     2157.07     2657.33    154.72 o 
  -2   2   9     1051.81     1125.86     48.88 o 
   0   2   9       71.03       73.90     27.43 o 
   2   2   9     7985.89     9022.65    191.20 o 
   4   2   9       76.92       68.83     30.53 o 
   6   2   9      184.12      138.40     45.11 o 
   8   2   9      131.83       82.04     81.40 o 
  10   2   9      788.22      738.38    158.86 o 
  12   2   9        2.38       69.44     89.91 o 
 -13   3   9       33.74       48.77    103.76 o 
 -11   3   9        4.44       22.17     82.23 o 
  -9   3   9       30.29      -24.68     46.83 o 
  -7   3   9        0.71      -50.53     34.50 o 
  -5   3   9      877.44     1068.53     68.89 o 
  -3   3   9      519.16      483.26     47.08 o 
  -1   3   9     3359.64     2992.15    117.91 o 
   1   3   9    16548.78    17188.12    298.24 o 
   3   3   9       40.26       19.72     43.65 o 
   5   3   9        0.28       61.34     41.88 o 
   7   3   9     2661.08     2951.43    253.60 o 
   9   3   9      459.37      531.91    115.91 o 
  11   3   9       16.30      113.38     91.07 o 
  13   3   9       29.24      100.15    110.77 o 
 -12   4   9       10.33       93.74    104.69 o 
 -10   4   9      275.44      296.69     80.02 o 
  -8   4   9      343.71      471.22     68.90 o 
  -6   4   9      999.47     1016.79     75.48 o 
  -4   4   9     2606.02     2531.24     93.19 o 
  -2   4   9     3256.18     3326.10     90.22 o 
   0   4   9     1317.62     1683.87     94.47 o 
   2   4   9      624.94      583.96     63.29 o 
   4   4   9     3010.25     3550.03    134.94 o 
   6   4   9     3241.80     3087.68    229.74 o 
   8   4   9      124.65       38.11     65.78 o 
  10   4   9      621.01      644.04    127.20 o 
  12   4   9      154.39      124.75    108.88 o 
 -13   5   9      124.64      135.41    160.25 o 
 -11   5   9       53.80      -39.95     85.97 o 
  -9   5   9      157.75       38.23     55.58 o 
  -7   5   9      541.67      483.32     68.82 o 
  -5   5   9       71.69       87.09     37.04 o 
  -3   5   9      489.47      529.29     60.96 o 
  -1   5   9    12585.02    13058.21    304.50 o 
   1   5   9     8993.27     9503.55    242.48 o 
   3   5   9       16.34       -8.47     43.11 o 
   5   5   9      345.00      151.68     47.66 o 
   7   5   9       43.87        8.71     55.78 o 
   9   5   9     1537.67     1586.33    140.51 o 
  11   5   9       34.65      -30.01     83.92 o 
 -12   6   9        2.53      102.27    190.63 o 
 -10   6   9       23.98      -31.94     95.41 o 
  -8   6   9        8.14      -34.95     62.44 o 
  -6   6   9     1594.13     1491.45    123.27 o 
  -4   6   9     3987.29     3544.69    153.75 o 
  -2   6   9     1304.23     1155.37     96.46 o 
   0   6   9        7.00       49.09     44.13 o 
   2   6   9       20.46       13.26     42.38 o 
   4   6   9     8016.45     8270.48    229.86 o 
   6   6   9     2752.72     3288.44    257.71 o 
   8   6   9       77.49      -13.57     88.07 o 
  10   6   9      687.31      483.29    134.35 o 
  12   6   9      108.17       84.21    131.45 o 
 -11   7   9        0.76       12.29    162.34 o 
  -9   7   9       75.82       73.78    104.91 o 
  -7   7   9      425.56      378.29    129.16 o 
  -5   7   9      100.19      104.98     65.65 o 
  -3   7   9      739.84      932.71    101.37 o 
  -1   7   9     5089.64     4388.99    172.17 o 
   1   7   9     1636.74     1624.07    113.45 o 
   3   7   9     2519.72     2653.58    172.89 o 
   5   7   9       69.29       31.28    116.65 o 
   7   7   9      591.54      546.19    146.92 o 
   9   7   9      219.04      198.48    112.56 o 
  11   7   9       33.38      160.59    126.81 o 
 -10   8   9      180.46      216.58    184.60 o 
  -8   8   9       79.17       48.99     79.11 o 
  -6   8   9      837.06      439.94    123.92 o 
  -4   8   9      588.18      447.51    116.68 o 
  -2   8   9     3764.39     3611.85    177.11 o 
   0   8   9      140.08      219.91     85.40 o 
   2   8   9       20.03       46.05     51.36 o 
   4   8   9      130.96       91.12     45.36 o 
   6   8   9       21.79       84.58     82.23 o 
   8   8   9      239.99      270.64    105.57 o 
  10   8   9      281.23      492.68    140.13 o 
  -9   9   9       31.75       33.60    119.85 o 
  -7   9   9      287.37      187.10     92.87 o 
  -5   9   9       72.23      161.47    143.90 o 
  -3   9   9       64.53       68.29     86.16 o 
  -1   9   9      880.14      856.53    115.89 o 
   1   9   9     1237.48     1389.54    150.89 o 
   3   9   9     3772.73     3897.03    372.84 o 
   5   9   9       96.73      240.16    102.58 o 
   7   9   9      179.70      125.31     95.67 o 
   9   9   9      335.59      154.48    114.17 o 
  -8  10   9       63.37       10.66    147.03 o 
  -6  10   9      383.73      441.56    179.50 o 
  -4  10   9      907.09      853.66    168.99 o 
  -2  10   9      779.32      837.08    124.87 o 
   0  10   9      156.79      118.46     79.41 o 
   2  10   9      284.66      325.03     89.03 o 
   4  10   9      768.57      737.49    142.34 o 
   6  10   9      384.00      517.72    123.97 o 
   8  10   9        1.57       40.29    138.45 o 
  -7  11   9      389.68      644.26    203.85 o 
  -5  11   9       23.35       62.09    114.15 o 
  -3  11   9      151.21      170.41    124.48 o 
  -1  11   9      617.90      686.73    122.93 o 
   1  11   9      415.03      472.63    106.49 o 
   3  11   9      223.07      260.07     92.39 o 
   5  11   9       14.83       58.64    104.87 o 
   7  11   9      152.75      208.90    115.65 o 
  -6  12   9       14.87       93.19    138.84 o 
  -4  12   9      175.47      325.79    147.37 o 
  -2  12   9      136.61      163.57    126.39 o 
   0  12   9       51.30      177.12    100.66 o 
   2  12   9      228.65      365.68    109.47 o 
   4  12   9      381.48      146.58    116.17 o 
   6  12   9      149.03       86.59    126.67 o 
  -3  13   9      114.29        6.07    135.50 o 
  -1  13   9       78.98      -77.68    114.01 o 
   1  13   9      382.04      280.11    121.46 o 
   3  13   9        0.70      -82.33     93.69 o 
 -12   0  10        9.31      -78.62    105.52 o 
 -10   0  10     3753.96     3601.61    298.94 o 
  -8   0  10      808.67      478.50    103.55 o 
  -6   0  10     7791.07     8423.46    377.67 o 
  -4   0  10      864.78      691.25     79.54 o 
  -2   0  10    73326.10    74252.63   1193.50 o 
   0   0  10    68459.27    56340.07   4901.72 o 
   2   0  10    22210.00    21013.25    543.26 o 
   4   0  10      338.35      214.41     46.37 o 
   6   0  10    22777.12    18235.57    686.70 o 
   8   0  10     7718.98     7252.62    418.84 o 
  10   0  10     4036.28     4941.14    376.40 o 
  12   0  10        3.23      234.93    176.95 o 
 -13   1  10      142.28      188.77    108.04 o 
 -11   1  10      236.57      565.61    199.68 o 
  -9   1  10      401.07      729.21     79.74 o 
  -7   1  10     1484.93     1276.86     82.84 o 
  -5   1  10    23043.04    22075.40    378.57 o 
  -3   1  10     2528.89     1331.82     53.42 o 
  -1   1  10      472.32     1080.62     60.01 o 
   1   1  10    49877.12    54026.92    788.55 o 
   3   1  10    77411.93    78037.13   1114.45 o 
   5   1  10    36349.33    39080.51    693.71 o 
   7   1  10     1451.34     1913.59    157.46 o 
   9   1  10       71.25       15.18     85.17 o 
  11   1  10     2269.23     2401.06    209.32 o 
  13   1  10      236.31      272.30    180.20 o 
 -12   2  10       66.89      -86.27     82.61 o 
 -10   2  10      717.85      743.73     98.07 o 
  -8   2  10     1661.02     2122.77    136.14 o 
  -6   2  10     1739.16     1820.74    115.92 o 
  -4   2  10     7786.06     8129.67    179.65 o 
  -2   2  10    24992.00    24279.10    307.65 o 
   0   2  10    66326.92    58636.38    993.37 o 
   2   2  10    32055.51    31722.69    494.26 o 
   4   2  10     7052.45     6559.31    170.21 o 
   6   2  10    17935.25    16807.22    462.89 o 
   8   2  10     5648.73     5095.17    616.77 o 
  10   2  10     2460.66     2139.21    193.96 o 
  12   2  10        7.02       46.63     93.67 o 
 -13   3  10       66.20      227.99    179.96 o 
 -11   3  10      462.67     1187.24    267.28 o 
  -9   3  10      245.82      491.38     73.92 o 
  -7   3  10      857.15      588.87     67.34 o 
  -5   3  10    11529.11    11380.52    233.92 o 
  -3   3  10    10400.06     8531.12    156.73 o 
  -1   3  10     1525.21     1190.64     77.49 o 
   1   3  10    27824.88    29784.90    473.43 o 
   3   3  10    30120.78    28065.35    452.84 o 
   5   3  10    19521.13    20696.75    464.55 o 
   7   3  10     1505.30     1628.53    160.83 o 
   9   3  10      905.68      880.72    198.29 o 
  11   3  10     1561.23     1726.85    228.66 o 
  13   3  10      684.46      524.82    132.29 o 
 -12   4  10       17.73       26.40     95.94 o 
 -10   4  10      465.59      412.54     87.22 o 
  -8   4  10     4197.01     4575.60    196.56 o 
  -6   4  10      904.81      928.85     76.43 o 
  -4   4  10     1867.83     2008.98    151.67 o 
  -2   4  10    19535.91    18875.99    315.34 o 
   0   4  10    26076.33    26620.15    741.00 o 
   2   4  10     3194.09     2799.92    100.22 o 
   4   4  10     1785.68     1436.95     77.31 o 
   6   4  10     6280.75     6181.13    198.64 o 
   8   4  10     2906.14     2811.27    157.40 o 
  10   4  10      997.65     1042.15    124.99 o 
  12   4  10        0.25      -27.07    100.20 o 
 -11   5  10      138.16      277.89    110.27 o 
  -9   5  10        0.27       75.67     56.57 o 
  -7   5  10     1384.30     1097.37     88.23 o 
  -5   5  10     3781.32     3869.68    229.30 o 
  -3   5  10     9127.86     8196.58    159.70 o 
  -1   5  10       59.57      132.67     46.45 o 
   1   5  10    11643.00    10845.54    269.24 o 
   3   5  10    16815.54    17427.41    373.64 o 
   5   5  10     8494.30     9061.58    232.64 o 
   7   5  10      228.12      283.76     75.85 o 
   9   5  10     1161.57     1330.97    231.77 o 
  11   5  10      730.22      843.82    129.20 o 
 -12   6  10       23.77      -66.10    163.73 o 
 -10   6  10      386.24      532.07    135.20 o 
  -8   6  10     1688.73     2554.16    165.27 o 
  -6   6  10      178.86      211.67     73.19 o 
  -4   6  10      411.96      405.04     72.20 o 
  -2   6  10     8972.31     9326.95    257.10 o 
   0   6  10    14352.53    14132.43    337.77 o 
   2   6  10     1480.79     1564.78    105.95 o 
   4   6  10      175.55       47.20     44.91 o 
   6   6  10     2324.93     1942.49    148.90 o 
   8   6  10     5170.46     5824.70    383.47 o 
  10   6  10      143.83       19.80    104.42 o 
  12   6  10        0.42     -151.38    123.96 o 
 -11   7  10      179.20      122.68    192.95 o 
  -9   7  10       56.28      193.20     89.50 o 
  -7   7  10     1492.56     1502.54    140.23 o 
  -5   7  10     1601.38     1709.43    135.01 o 
  -3   7  10     6504.42     5874.94    271.10 o 
  -1   7  10       11.70      -11.07     51.35 o 
   1   7  10     4846.47     5055.98    187.35 o 
   3   7  10     2950.63     2890.62    141.93 o 
   5   7  10     1201.49     1286.63    163.03 o 
   7   7  10      903.95      955.90    146.41 o 
   9   7  10      241.27      398.02    127.19 o 
  11   7  10      167.98      111.89    125.35 o 
 -10   8  10      118.68      217.02    142.51 o 
  -8   8  10      172.36      294.51     98.09 o 
  -6   8  10      210.84      271.04     87.47 o 
  -4   8  10       25.10      -13.00     75.41 o 
  -2   8  10     4320.28     4737.77    309.39 o 
   0   8  10     3356.13     3289.14    197.75 o 
   2   8  10     1242.33     1426.43    121.44 o 
   4   8  10      929.12      928.25    127.47 o 
   6   8  10     1521.82     1231.77    121.68 o 
   8   8  10     2158.99     1990.85    202.80 o 
  10   8  10      119.03      111.24    118.37 o 
  -9   9  10       14.29     -107.65    121.86 o 
  -7   9  10      128.55      124.16     88.15 o 
  -5   9  10      893.64     1034.62    239.91 o 
  -3   9  10      194.43      241.58    103.15 o 
  -1   9  10      302.12       72.70     84.05 o 
   1   9  10       13.91      172.35     73.31 o 
   3   9  10     6958.35     6357.93    234.93 o 
   5   9  10     1022.86     1415.31    336.39 o 
   7   9  10      154.05      -31.28    134.97 o 
   9   9  10       17.17       59.79    144.37 o 
  -8  10  10      113.43      224.83    110.67 o 
  -6  10  10        1.28      -23.09     98.77 o 
  -4  10  10      310.35       93.23    137.76 o 
  -2  10  10      581.10      612.13    118.79 o 
   0  10  10      228.53      150.38     83.61 o 
   2  10  10      635.81      582.92    104.87 o 
   4  10  10       26.97      108.02     77.96 o 
   6  10  10      207.73      209.44    111.97 o 
   8  10  10      118.19      184.52    115.36 o 
  -7  11  10        1.57       87.36    146.50 o 
  -5  11  10       21.37      112.95    128.02 o 
  -3  11  10       31.57      193.61    132.06 o 
  -1  11  10        0.03       88.70     84.68 o 
   1  11  10       26.67       35.00     80.28 o 
   3  11  10      170.53      159.70     87.78 o 
   5  11  10      669.51      686.76    143.62 o 
   7  11  10       57.70       32.47    171.62 o 
  -6  12  10       32.63      100.35    152.52 o 
  -4  12  10       44.55       96.37    141.27 o 
  -2  12  10        8.12      -48.91    119.90 o 
   0  12  10      104.06      183.40    101.58 o 
   2  12  10       33.82      179.96    104.08 o 
   4  12  10       11.37      -50.81    128.13 o 
   6  12  10       86.76      205.25    137.48 o 
  -3  13  10       12.15       36.01    150.72 o 
  -1  13  10       67.00      -18.67    122.97 o 
   1  13  10        0.03      -32.13    104.80 o 
   3  13  10       40.04       24.01    105.47 o 
 -13   1  11        8.80      -25.52     96.32 o 
 -11   1  11        3.50     -103.64     69.10 o 
  -9   1  11      514.79      454.07     70.09 o 
  -7   1  11       54.86        7.24     38.43 o 
  -5   1  11      266.75      250.32     43.78 o 
  -3   1  11      992.55      996.07     61.90 o 
  -1   1  11     1063.71     1263.70     61.63 o 
   1   1  11     3362.29     3838.74    107.73 o 
   3   1  11     6209.65     6598.65    150.70 o 
   5   1  11     1696.28     1673.48     68.40 o 
   7   1  11     1184.50     1251.76    139.55 o 
   9   1  11        1.55      107.14     91.09 o 
  11   1  11       44.48      -13.74    105.73 o 
  13   1  11        0.44       27.77    123.12 o 
 -12   2  11        9.19       -6.15     86.30 o 
 -10   2  11        4.04      124.07     60.14 o 
  -8   2  11      117.26       76.73     50.58 o 
  -6   2  11      437.44      417.78     68.52 o 
  -4   2  11       15.71       19.92     28.43 o 
  -2   2  11     2506.66     2664.76     72.97 o 
   0   2  11    10879.97    11787.97    223.22 o 
   2   2  11     1205.52     1447.51    118.20 o 
   4   2  11     2913.28     2908.45     95.34 o 
   6   2  11      220.86      179.72     67.60 o 
   8   2  11      190.14      204.84     93.37 o 
  10   2  11       14.71     -126.53    102.62 o 
  12   2  11        7.47      -29.89    198.75 o 
 -13   3  11       34.11      192.06    110.91 o 
 -11   3  11        1.22      -81.13     76.45 o 
  -9   3  11        8.65       -2.53     46.44 o 
  -7   3  11      998.79      832.90     79.67 o 
  -5   3  11        4.13      -29.77     29.78 o 
  -3   3  11     1260.94     1673.13     96.49 o 
  -1   3  11     3482.86     3283.48    103.30 o 
   1   3  11      429.84      332.43     45.39 o 
   3   3  11      677.46      501.23     51.55 o 
   5   3  11     2353.48     2548.54    246.41 o 
   7   3  11     4119.02     4452.63    226.78 o 
   9   3  11       29.01        3.77     86.36 o 
  11   3  11        0.07      -26.19     98.61 o 
 -12   4  11        6.66     -110.28     87.18 o 
 -10   4  11        2.81       31.68     67.65 o 
  -8   4  11      355.71      421.34     69.08 o 
  -6   4  11      196.84       98.45     44.70 o 
  -4   4  11      838.27      741.98     65.25 o 
  -2   4  11       29.11      -23.70     34.21 o 
   0   4  11      762.77      761.90     73.61 o 
   2   4  11      640.10      771.82     63.27 o 
   4   4  11     1227.53     1459.40     92.51 o 
   6   4  11     1964.84     2226.96    127.49 o 
   8   4  11      345.84      215.16     99.10 o 
  10   4  11      193.91      133.40    100.81 o 
  12   4  11       30.18       60.50    107.25 o 
 -11   5  11      104.74       46.85    147.73 o 
  -9   5  11     1664.95     1516.89    164.96 o 
  -7   5  11      103.85      147.65     70.43 o 
  -5   5  11      909.48      922.98     73.44 o 
  -3   5  11       23.11       53.42     43.19 o 
  -1   5  11     1300.64     1273.51    114.61 o 
   1   5  11      481.69      449.78     77.43 o 
   3   5  11      682.23      690.99     65.88 o 
   5   5  11     1673.84     1869.41    121.95 o 
   7   5  11      295.60      264.63    125.23 o 
   9   5  11       72.73       40.02    100.65 o 
  11   5  11       10.37      142.00    110.50 o 
 -12   6  11       27.04       16.23    173.01 o 
 -10   6  11      123.83      149.25    116.83 o 
  -8   6  11      257.28       11.86     71.04 o 
  -6   6  11      338.46      106.35     69.09 o 
  -4   6  11      534.76      422.32    138.41 o 
  -2   6  11      692.30      697.79    106.15 o 
   0   6  11      537.56      561.61     78.21 o 
   2   6  11     3273.99     3758.17    156.18 o 
   4   6  11     1315.94     1376.42    145.91 o 
   6   6  11        6.30       30.84     62.42 o 
   8   6  11      746.00      655.46    134.25 o 
  10   6  11      462.40      473.03    139.26 o 
 -11   7  11      281.42      213.69    145.46 o 
  -9   7  11      475.38      353.73    150.25 o 
  -7   7  11      602.64      680.02    135.72 o 
  -5   7  11        0.03      102.16     68.01 o 
  -3   7  11      821.45      902.31     99.01 o 
  -1   7  11      295.99      209.51     69.71 o 
   1   7  11      545.32      577.55    124.92 o 
   3   7  11     1097.55     1081.02    101.70 o 
   5   7  11     2134.43     2487.22    150.86 o 
   7   7  11     1191.16      947.36    153.97 o 
   9   7  11       96.07       11.89    102.84 o 
  11   7  11       15.81      -83.99    118.04 o 
 -10   8  11        6.76      -94.20    115.75 o 
  -8   8  11      151.22      -53.63     78.47 o 
  -6   8  11     1001.29      878.98    120.96 o 
  -4   8  11     2016.58     1996.16    191.56 o 
  -2   8  11      802.29      642.59     98.86 o 
   0   8  11       67.50       40.85     69.92 o 
   2   8  11     4038.81     4333.30    224.61 o 
   4   8  11      275.63      303.23     80.93 o 
   6   8  11        0.27        2.80     72.48 o 
   8   8  11      654.31      471.34    132.91 o 
  10   8  11       90.25      114.80    123.32 o 
  -9   9  11      143.54       68.19    185.76 o 
  -7   9  11      148.28      265.82     99.53 o 
  -5   9  11       47.62       54.39    186.46 o 
  -3   9  11      828.63      636.30    111.06 o 
  -1   9  11        2.23       23.57     71.48 o 
   1   9  11      335.64      385.78     87.68 o 
   3   9  11        7.54      142.20     81.07 o 
   5   9  11     2047.37     2240.30    201.97 o 
   7   9  11      669.52      643.69    161.76 o 
   9   9  11        0.12       20.95    113.41 o 
  -8  10  11      135.31       56.83    124.36 o 
  -6  10  11      215.89      101.81    112.99 o 
  -4  10  11        0.79       62.94     97.43 o 
  -2  10  11      249.03      205.94    113.62 o 
   0  10  11      450.98      324.47    116.92 o 
   2  10  11      692.34      707.48    126.89 o 
   4  10  11      493.10      581.71    135.72 o 
   6  10  11      121.92      139.38    107.87 o 
   8  10  11      160.26      158.05    120.25 o 
  -7  11  11        4.77      288.96    185.99 o 
  -5  11  11       15.24       96.18    203.97 o 
  -3  11  11      107.47       44.62    114.11 o 
  -1  11  11      275.74      164.26    109.36 o 
   1  11  11       27.68       74.86     88.40 o 
   3  11  11      170.90      126.53     92.80 o 
   5  11  11        7.59      -75.26    128.48 o 
   7  11  11      296.67      339.45    177.07 o 
  -6  12  11        0.22       39.32    173.82 o 
  -4  12  11       60.60      -69.06    143.95 o 
  -2  12  11        7.70       40.30    134.05 o 
   0  12  11        2.00     -127.48     84.98 o 
   2  12  11      279.96      320.65    115.15 o 
   4  12  11      319.03      616.10    161.53 o 
  -3  13  11        0.23      172.86    168.25 o 
  -1  13  11      239.91       87.26    144.97 o 
   1  13  11        0.46       53.44    109.48 o 
 -12   0  12       51.53       77.23    134.05 o 
 -10   0  12       87.78      337.61    117.23 o 
  -8   0  12     4809.82     5880.89    629.30 o 
  -6   0  12     3848.95     3233.83    204.43 o 
  -4   0  12     4875.10     4278.81    179.08 o 
  -2   0  12    23419.54    20535.29    475.65 o 
   0   0  12    21461.53    17323.04    425.00 o 
   2   0  12     7448.68     6458.23    342.54 o 
   4   0  12    25873.17    25747.71    596.04 o 
   6   0  12     8195.89     8240.57    427.42 o 
   8   0  12     9678.86    11397.37    569.81 o 
  10   0  12       95.18       83.02    158.16 o 
  12   0  12      320.43      350.65    192.49 o 
 -13   1  12       15.12      156.83    105.28 o 
 -11   1  12       53.85       27.21     76.30 o 
  -9   1  12      178.22      325.99     90.25 o 
  -7   1  12    11481.44    11543.01    305.35 o 
  -5   1  12    12066.44    11822.55    246.72 o 
  -3   1  12       34.27       40.06     23.12 o 
  -1   1  12     1383.49     1567.02     72.02 o 
   1   1  12    31955.96    32381.07    508.77 o 
   3   1  12    20359.29    20303.87    346.60 o 
   5   1  12      110.18      213.63     52.18 o 
   7   1  12      558.41      461.75    102.14 o 
   9   1  12     4712.18     4006.49    451.19 o 
  11   1  12     1890.92     1582.63    379.41 o 
  13   1  12      139.75       91.43    136.46 o 
 -12   2  12       77.38      273.86    103.71 o 
 -10   2  12     1120.09     1560.60    115.24 o 
  -8   2  12      316.85      618.11     76.34 o 
  -6   2  12      368.20      168.54     48.80 o 
  -4   2  12     6121.87     5617.01    157.31 o 
  -2   2  12    19534.30    17491.05    302.22 o 
   0   2  12     8676.94     6977.90    159.85 o 
   2   2  12      455.16      632.11     55.32 o 
   4   2  12    12866.02    13038.19    302.40 o 
   6   2  12    16076.42    16418.78    472.07 o 
   8   2  12     2471.09     2065.60    181.01 o 
  10   2  12        0.12       66.61     93.45 o 
  12   2  12      571.49      640.32    150.70 o 
 -13   3  12       42.65       82.47    120.02 o 
 -11   3  12       28.70       50.24     82.03 o 
  -9   3  12      679.15      433.64     90.10 o 
  -7   3  12     3062.78     3213.53    140.29 o 
  -5   3  12     8918.80     8560.51    225.71 o 
  -3   3  12     9025.52     8776.47    146.12 o 
  -1   3  12    10129.90    11008.66    256.54 o 
   1   3  12     8827.87     7727.67    176.75 o 
   3   3  12    12927.68    13082.49    256.00 o 
   5   3  12      873.52     1098.94     91.42 o 
   7   3  12      471.84      252.55    100.42 o 
   9   3  12     5726.00     6026.00    292.27 o 
  11   3  12     1527.01     1402.94    191.28 o 
 -12   4  12       69.47       28.09    100.16 o 
 -10   4  12      516.39      829.88     94.68 o 
  -8   4  12     1726.92     2295.04    183.40 o 
  -6   4  12      520.50      290.97     54.46 o 
  -4   4  12     8679.33     8063.39    164.29 o 
   0   4  12     5171.36     4026.48    148.02 o 
   2   4  12      564.30      755.37     64.97 o 
   4   4  12     7167.98     6182.27    161.78 o 
   6   4  12     5987.50     6859.30    286.70 o 
   8   4  12     1628.06     1740.49    179.62 o 
  10   4  12        0.08       89.41     86.22 o 
  12   4  12      244.14      146.85    114.79 o 
 -11   5  12        5.34       82.34    115.07 o 
  -9   5  12     1360.63     1082.90    143.95 o 
  -7   5  12      810.44      874.66    110.10 o 
  -5   5  12     6712.01     6529.98    226.09 o 
  -3   5  12     1278.31      936.14    214.64 o 
  -1   5  12     2421.90     2681.18    128.52 o 
   1   5  12    10542.39    10815.45    300.77 o 
   3   5  12     4735.73     4884.59    148.25 o 
   5   5  12      777.70      819.31     96.19 o 
   7   5  12     2842.36     2159.09    187.52 o 
   9   5  12     1915.49     1774.50    191.58 o 
  11   5  12      843.57      594.02    148.62 o 
 -12   6  12       23.49      109.69    192.95 o 
 -10   6  12      389.77      648.23    141.92 o 
  -8   6  12       60.91      138.49     79.85 o 
  -6   6  12      167.68      317.04     81.76 o 
  -4   6  12     1980.17     1822.58    167.66 o 
  -2   6  12     9820.19     9742.65    270.99 o 
   0   6  12     1619.18     1397.99    108.97 o 
   2   6  12      228.01      207.87     61.17 o 
   4   6  12     2413.31     2410.60    241.91 o 
   6   6  12     4746.32     4866.39    196.67 o 
   8   6  12      585.15      692.16    263.80 o 
  10   6  12        8.93      128.00    117.60 o 
 -11   7  12       23.76       90.04    128.97 o 
  -9   7  12       71.19       -2.35     82.46 o 
  -7   7  12     1645.77     1732.40    149.64 o 
  -5   7  12     1916.58     1727.52    140.27 o 
  -3   7  12       69.20       92.90     64.12 o 
  -1   7  12      591.20      561.85    126.31 o 
   1   7  12     1187.83     1505.23    185.11 o 
   3   7  12     3881.37     4460.89    232.67 o 
   5   7  12        2.79      -75.75     59.64 o 
   7   7  12      709.25      578.95    134.75 o 
   9   7  12       66.81       81.35    134.51 o 
  11   7  12      410.68      467.85    192.14 o 
 -10   8  12       24.42      156.19    135.89 o 
  -8   8  12       17.62       87.72     87.71 o 
  -6   8  12      106.15       30.61     78.79 o 
  -4   8  12      404.03      359.62    115.58 o 
  -2   8  12     1276.46     1359.78    131.21 o 
   0   8  12     1198.27     1393.24    199.88 o 
   2   8  12      214.61        6.66     84.53 o 
   4   8  12       25.57      245.06     99.07 o 
   6   8  12     1839.91     2024.51    153.28 o 
   8   8  12      419.70      403.75    136.70 o 
  10   8  12       27.28       67.69    118.78 o 
  -9   9  12       81.66      144.45    101.76 o 
  -7   9  12       52.15       -1.10     91.69 o 
  -5   9  12        8.56      -69.40     93.67 o 
  -3   9  12       99.81      208.78     85.69 o 
  -1   9  12        0.69      -34.99     71.49 o 
   1   9  12     1991.43     2039.37    218.83 o 
   3   9  12      880.21      821.15    108.89 o 
   5   9  12      160.70      233.08    107.27 o 
   7   9  12       25.10      130.77    111.10 o 
   9   9  12      367.11      341.11    137.89 o 
  -8  10  12        6.34       -7.87    106.09 o 
  -6  10  12       56.91       32.94    117.73 o 
  -4  10  12      238.05      297.14    128.48 o 
  -2  10  12      747.18      816.86    123.86 o 
   0  10  12      428.88      549.60    174.22 o 
   2  10  12       44.70       11.17     78.93 o 
   4  10  12      101.95      109.18    160.14 o 
   6  10  12       77.82      180.04    144.02 o 
   8  10  12      209.41      210.56    128.97 o 
  -7  11  12       24.15      -22.50    165.12 o 
  -5  11  12       42.10       89.52    156.31 o 
  -3  11  12       11.52       36.50    137.98 o 
  -1  11  12       39.36      101.17     98.12 o 
   1  11  12      381.37      348.31    113.83 o 
   3  11  12      569.06      761.78    123.71 o 
   5  11  12      533.00      467.93    315.05 o 
   7  11  12        0.55       27.26    119.64 o 
  -4  12  12       84.85      242.15    166.12 o 
  -2  12  12       47.59      249.63    149.42 o 
   0  12  12      345.69      404.15    170.40 o 
   2  12  12       21.00      -66.62     91.13 o 
   4  12  12      396.95      688.11    175.03 o 
  -1  13  12       31.74       41.86    143.43 o 
   1  13  12      148.26       56.72    114.58 o 
 -13   1  13        3.80      -32.81    107.00 o 
 -11   1  13       53.49       -8.26     76.25 o 
  -9   1  13       10.55       71.78     53.73 o 
  -7   1  13      174.26       95.10     47.89 o 
  -5   1  13      398.38      343.11     59.11 o 
  -3   1  13     1825.67     2035.50     95.27 o 
  -1   1  13     1957.78     1985.87     84.01 o 
   1   1  13     2033.80     2111.93    203.25 o 
   3   1  13      862.55     1007.19     65.85 o 
   5   1  13       53.69       58.88     46.58 o 
   7   1  13       24.50      158.18     88.37 o 
   9   1  13      362.58      298.91    112.94 o 
  11   1  13       81.37       92.58    116.79 o 
 -12   2  13       13.92       34.99    100.11 o 
 -10   2  13      504.20      287.41     75.50 o 
  -8   2  13       59.36       -4.04     49.56 o 
  -6   2  13      456.37      473.80     69.19 o 
  -4   2  13     1106.91      954.58     72.26 o 
  -2   2  13     3600.22     3718.66    114.88 o 
   0   2  13      317.31      241.15     41.95 o 
   2   2  13     3844.16     3905.39    118.75 o 
   4   2  13        2.98       16.12     33.74 o 
   6   2  13       49.22       32.47     84.18 o 
   8   2  13      539.46      617.07    122.88 o 
  10   2  13        5.97       -6.27     97.49 o 
  12   2  13        5.49      115.51    130.49 o 
 -13   3  13       26.60       76.73    110.81 o 
 -11   3  13       18.69      -42.42     69.63 o 
  -9   3  13        8.14       36.34     52.72 o 
  -7   3  13      723.49      641.68     76.53 o 
  -5   3  13      505.25      424.58     57.86 o 
  -3   3  13     2163.92     2044.82     76.14 o 
  -1   3  13     1351.51     1311.48     86.74 o 
   1   3  13      448.09      457.00     66.18 o 
   3   3  13       14.87      -29.94     45.16 o 
   5   3  13      621.76      668.44    124.92 o 
   7   3  13      309.60      160.70    220.90 o 
   9   3  13      402.80      501.97    125.71 o 
  11   3  13        1.91       61.93    112.32 o 
 -12   4  13        5.73      110.39    146.34 o 
 -10   4  13      277.38      300.90     72.60 o 
  -8   4  13      497.41      559.63     82.25 o 
  -6   4  13      600.29      693.00     90.75 o 
  -4   4  13      603.44      593.44     61.50 o 
  -2   4  13     2703.39     2809.54    188.93 o 
   0   4  13     2547.63     2560.87    128.48 o 
   2   4  13      640.34      520.37     58.97 o 
   4   4  13      358.79      399.90     55.29 o 
   6   4  13       10.55      -82.05     77.23 o 
   8   4  13      234.29      340.34    107.09 o 
  10   4  13       11.82      -29.76     85.21 o 
  12   4  13        6.15     -132.56    121.02 o 
 -11   5  13       30.38       56.82    114.76 o 
  -9   5  13       10.84       47.98     76.78 o 
  -7   5  13      123.63       -2.30     64.02 o 
  -5   5  13      581.99      502.18     87.56 o 
  -3   5  13     1780.62     1634.36    151.28 o 
  -1   5  13      640.63      597.26     80.76 o 
   1   5  13      236.70      361.16     76.07 o 
   3   5  13       19.96       47.66     42.24 o 
   5   5  13     1791.58     1970.16    129.85 o 
   7   5  13      126.33       11.09     88.16 o 
   9   5  13       67.04       20.70    100.50 o 
  11   5  13       62.41      -23.35    117.93 o 
 -10   6  13        6.55       13.22    107.43 o 
  -8   6  13      287.93      481.73     99.97 o 
  -6   6  13       10.70      -33.39     59.90 o 
  -4   6  13      877.00      265.41    217.10 o 
  -2   6  13       25.17       30.36     55.30 o 
   0   6  13     1178.99     1338.31    109.21 o 
   2   6  13      962.29      995.21    103.71 o 
   4   6  13      139.64      229.01     57.26 o 
   6   6  13     1135.40     1222.98    211.39 o 
   8   6  13      489.07      506.09    133.54 o 
  10   6  13      168.24       96.84    122.06 o 
 -11   7  13        6.55      -82.47    184.02 o 
  -9   7  13       44.83       -0.74     80.77 o 
  -7   7  13      298.13      436.36    102.29 o 
  -5   7  13      183.44      -17.52     80.36 o 
  -3   7  13      299.86      193.48     75.91 o 
  -1   7  13     2522.37     2567.39    153.61 o 
   1   7  13       44.10       -8.84     63.20 o 
   3   7  13      118.82      161.96     77.06 o 
   5   7  13     1133.47     1366.10    173.03 o 
   7   7  13      100.08      274.68    228.55 o 
   9   7  13      189.35      196.62    120.60 o 
 -10   8  13       35.26      -81.44    125.31 o 
  -8   8  13      176.12      159.88     92.74 o 
  -6   8  13      368.47      398.12    102.03 o 
  -4   8  13        7.08      -51.92    130.68 o 
  -2   8  13     1780.82     1702.99    142.43 o 
   0   8  13     3379.25     3199.94    177.90 o 
   2   8  13      639.27      790.60    106.28 o 
   4   8  13       72.32       27.45     94.99 o 
   6   8  13       53.02       86.34     83.68 o 
   8   8  13      107.01       61.99    229.01 o 
  10   8  13      172.91      265.42    137.26 o 
  -9   9  13       69.19      116.72    104.53 o 
  -7   9  13       15.12      103.33     97.13 o 
  -5   9  13        3.42       32.54    104.32 o 
  -3   9  13       51.74       10.93     74.42 o 
  -1   9  13     1935.27     1899.76    163.75 o 
   1   9  13       78.24      119.31     98.71 o 
   3   9  13      255.16      296.17     89.26 o 
   5   9  13      481.15      542.36    109.72 o 
   7   9  13       23.40      117.04    119.85 o 
   9   9  13        3.33      -30.40    128.02 o 
  -8  10  13        0.26      -33.41    123.73 o 
  -6  10  13      247.49      144.41    128.07 o 
  -4  10  13      107.91      282.65    122.50 o 
  -2  10  13       70.38       99.25     86.54 o 
   0  10  13       69.70       51.92     90.56 o 
   2  10  13      420.55      460.73    107.70 o 
   4  10  13       75.93      103.15    116.54 o 
   6  10  13      602.27      616.48    119.83 o 
   8  10  13       21.57     -159.30    120.22 o 
  -7  11  13        9.96     -136.32    126.23 o 
  -5  11  13      192.74      233.95    139.14 o 
  -3  11  13      351.60      225.88    164.19 o 
  -1  11  13      154.51      238.39    113.75 o 
   1  11  13        1.67       29.27     94.06 o 
   3  11  13       66.76       70.63     93.88 o 
   5  11  13        6.55        2.25    117.04 o 
  -4  12  13        7.83      163.99    166.71 o 
  -2  12  13       26.98      109.29    148.55 o 
   0  12  13       27.85       67.17    108.09 o 
   2  12  13      191.93      110.51    109.04 o 
   4  12  13      162.94      223.13    307.40 o 
 -12   0  14       17.80      162.11    145.18 o 
 -10   0  14     1699.97     2128.98    610.40 o 
  -8   0  14     2466.22     1860.86    164.76 o 
  -6   0  14     4448.48     3833.06    350.30 o 
  -4   0  14    10531.20     9901.55    311.40 o 
  -2   0  14    18410.93    17764.83    437.73 o 
   0   0  14      989.83      584.17     79.54 o 
   2   0  14     9068.52     9950.82    623.03 o 
   4   0  14     6874.57     7577.85    256.61 o 
   6   0  14    17765.34    20523.39    816.80 o 
   8   0  14     1436.36     1834.67    265.54 o 
  10   0  14     1140.34     1112.26    236.78 o 
  12   0  14      585.63      389.38    212.66 o 
 -13   1  14        1.74       83.92    110.39 o 
 -11   1  14       11.20       89.67     77.85 o 
  -9   1  14     2252.79     2465.92    137.71 o 
  -7   1  14      919.15     1079.66     92.01 o 
  -5   1  14       86.18       41.96     40.05 o 
  -3   1  14     3322.94     3769.80    119.83 o 
  -1   1  14    30448.59    30742.65    494.39 o 
   1   1  14    40091.59    39342.52    614.37 o 
   3   1  14     6879.35     6438.31    160.61 o 
   5   1  14        5.82       21.72     72.97 o 
   7   1  14     3777.39     3491.79    238.41 o 
   9   1  14     1010.55      788.47    329.08 o 
  11   1  14      380.46      376.65    145.50 o 
 -12   2  14       56.20      187.33    106.43 o 
 -10   2  14      474.21      998.36    101.85 o 
  -8   2  14      235.15      336.56     65.39 o 
  -6   2  14     5461.96     4789.90    154.97 o 
  -4   2  14    11196.11    10416.16    250.42 o 
  -2   2  14     2332.68     1953.74     85.18 o 
   0   2  14     3505.58     2607.95     98.53 o 
   2   2  14    10487.33    10308.06    293.00 o 
   4   2  14    16909.90    17383.98    320.45 o 
   6   2  14     8512.79     8783.95    329.68 o 
   8   2  14        0.36      -86.66     85.92 o 
  10   2  14      204.75      247.56    122.80 o 
  12   2  14      655.81      611.75    159.89 o 
 -11   3  14       25.88      -64.37     80.60 o 
  -9   3  14      805.88      871.40    102.20 o 
  -7   3  14     1080.09     1345.02     98.86 o 
  -5   3  14     2137.64     2359.25    110.89 o 
  -3   3  14     2008.01     2300.91     93.34 o 
  -1   3  14    11348.29    10256.13    478.44 o 
   1   3  14    28036.11    26259.38    443.52 o 
   3   3  14     8768.08     8491.94    196.63 o 
   5   3  14        3.00      -24.70     64.09 o 
   7   3  14     3324.27     2959.06    208.43 o 
   9   3  14     3325.59     2977.12    416.98 o 
  11   3  14      370.74      265.40    130.39 o 
 -12   4  14      192.42      136.60    151.90 o 
 -10   4  14      766.65     1201.51    138.13 o 
  -8   4  14     1255.29     1507.44    108.77 o 
  -6   4  14     1845.47     1793.20    105.45 o 
  -4   4  14     7189.96     6742.04    181.39 o 
  -2   4  14     5322.24     4506.08    135.17 o 
   0   4  14      572.18      314.75     78.62 o 
   2   4  14     4115.88     4142.46    135.90 o 
   4   4  14    14055.53    14123.11    500.95 o 
   6   4  14     4350.36     4563.68    247.49 o 
   8   4  14      291.02      304.56    105.09 o 
  10   4  14      459.25      466.27    132.91 o 
 -11   5  14        9.93      218.68    136.35 o 
  -9   5  14       66.90      192.01     87.95 o 
  -7   5  14     1857.26     2306.15    161.43 o 
  -5   5  14     2119.33     2673.52    158.24 o 
  -3   5  14       25.28       38.62     51.02 o 
  -1   5  14     4252.42     3852.48    131.72 o 
   1   5  14     7292.29     6989.56    185.88 o 
   3   5  14     5841.22     6008.48    172.94 o 
   5   5  14      598.78      375.16     81.41 o 
   7   5  14     3008.50     2764.81    238.06 o 
   9   5  14     2177.77     1850.15    262.06 o 
  11   5  14       98.67       71.97    124.22 o 
 -10   6  14      181.07      108.54    134.14 o 
  -8   6  14      130.06      168.67     87.93 o 
  -6   6  14        2.51      -40.34     62.43 o 
  -4   6  14     2889.00     2837.70    202.96 o 
  -2   6  14     4216.84     3879.81    170.27 o 
   0   6  14      283.52      171.42     59.97 o 
   2   6  14     2253.05     2365.80    120.36 o 
   4   6  14     4995.56     5083.65    170.88 o 
   6   6  14     2956.39     3838.60    247.67 o 
   8   6  14      412.09      414.25    129.36 o 
  10   6  14      390.88      184.74    124.67 o 
 -11   7  14       34.91     -149.65    126.22 o 
  -9   7  14      167.90      161.71     96.46 o 
  -7   7  14     1357.04     1782.56    157.04 o 
  -5   7  14      274.50      410.35    118.47 o 
  -3   7  14      860.57      720.40    102.40 o 
  -1   7  14     3537.00     3565.06    238.42 o 
   1   7  14     3520.89     3538.12    176.59 o 
   3   7  14     1075.69     1191.32    114.85 o 
   5   7  14       17.37      -24.18     71.43 o 
   7   7  14      889.67      717.34    295.11 o 
   9   7  14      824.38      904.06    161.98 o 
 -10   8  14        6.76       44.93    133.03 o 
  -8   8  14      130.16       60.87     93.76 o 
  -6   8  14       44.09       83.16    104.18 o 
  -4   8  14     1071.43     1584.95    232.26 o 
  -2   8  14     2378.17     2566.93    167.23 o 
   0   8  14      153.17      205.94     81.36 o 
   2   8  14      743.99      953.76    168.88 o 
   4   8  14     1615.08     1527.21    142.56 o 
   6   8  14      967.77     1228.60    262.41 o 
   8   8  14      130.90       92.31    118.88 o 
  -9   9  14       67.80       50.32    108.80 o 
  -7   9  14      158.24      410.62    140.73 o 
  -5   9  14        0.09        3.86     94.45 o 
  -3   9  14      233.72      254.36     95.62 o 
  -1   9  14     1299.06     1409.58    143.82 o 
   1   9  14      428.35      641.50    109.52 o 
   3   9  14      513.66      495.91    116.14 o 
   5   9  14      108.23       58.62     89.63 o 
   7   9  14      324.71      360.38    140.62 o 
  -8  10  14       28.36      -29.41    124.37 o 
  -6  10  14      449.35      463.59    151.76 o 
  -4  10  14      434.90      345.79    133.89 o 
  -2  10  14      229.69      191.58     88.72 o 
   0  10  14       66.50        4.50    105.43 o 
   2  10  14      102.54       52.08     86.87 o 
   4  10  14      375.69      291.86    140.37 o 
   6  10  14       12.20        1.30    120.21 o 
  -5  11  14        8.89       -4.65    127.51 o 
  -3  11  14        0.51       92.64    140.31 o 
  -1  11  14      247.39      423.25    128.40 o 
   1  11  14      244.38      218.99    112.46 o 
   3  11  14        0.36      -58.95    122.42 o 
   5  11  14      276.44      309.72    154.82 o 
  -4  12  14       42.68      -46.16    227.51 o 
  -2  12  14       58.82      194.35    133.15 o 
   0  12  14       54.39      163.79    120.32 o 
   2  12  14       35.22      103.92    110.95 o 
 -11   1  15       65.39      -38.88     64.30 o 
  -9   1  15       14.77       35.73     55.06 o 
  -7   1  15      574.85      618.81     77.91 o 
  -5   1  15      472.51      604.00    180.20 o 
  -3   1  15        9.14      -46.78     37.09 o 
  -1   1  15      148.88      180.14     44.80 o 
   1   1  15       16.06       48.99     38.15 o 
   3   1  15     1075.16     1159.97    114.61 o 
   5   1  15      317.81      201.88     93.60 o 
   7   1  15      600.62      436.42    139.73 o 
   9   1  15      243.18       74.72    106.10 o 
  11   1  15        0.25      -72.21    109.07 o 
 -12   2  15       19.36       18.21     98.07 o 
 -10   2  15       51.95      116.54     81.07 o 
  -8   2  15       19.05      112.41     54.76 o 
  -6   2  15      913.14      958.65    113.28 o 
  -4   2  15       11.06       12.39     37.48 o 
  -2   2  15      356.28      365.05     49.09 o 
   0   2  15       29.49       17.86     50.48 o 
   2   2  15        3.25       32.83     37.51 o 
   4   2  15      242.98      403.52     77.73 o 
   6   2  15       56.79       89.21     94.80 o 
   8   2  15       97.27       96.94    101.00 o 
  10   2  15      116.51     -127.26    129.52 o 
  12   2  15        0.93       -5.65    240.73 o 
 -11   3  15        0.69       -2.43    111.54 o 
  -9   3  15      409.74      420.97     79.02 o 
  -7   3  15       22.53       40.95     49.66 o 
  -5   3  15      828.21      800.96     77.11 o 
  -3   3  15       17.22       20.22     56.37 o 
  -1   3  15      397.94      237.39     87.76 o 
   1   3  15      228.20      229.68     48.64 o 
   3   3  15        2.21       45.93     39.36 o 
   5   3  15      313.25      376.44    227.51 o 
   7   3  15       15.79        2.55     85.75 o 
   9   3  15       21.17       43.06     96.17 o 
  11   3  15       62.53      127.76    161.76 o 
 -12   4  15       11.67      -30.61    137.29 o 
 -10   4  15       26.34      -19.29     73.31 o 
  -8   4  15       25.51      -81.61     58.82 o 
  -6   4  15     1129.51     1486.47    130.63 o 
  -4   4  15        8.04       66.52     56.59 o 
  -2   4  15     2296.68     2494.78    105.90 o 
   0   4  15     1577.36     1381.24     86.17 o 
   2   4  15     1286.06     1178.81     93.16 o 
   4   4  15      109.42       57.29     58.68 o 
   6   4  15      219.37      453.80    133.93 o 
   8   4  15      260.41      287.48    116.87 o 
  10   4  15       56.34       79.92    141.47 o 
 -11   5  15        7.54      208.00    121.17 o 
  -9   5  15      369.42      342.14     94.91 o 
  -7   5  15       61.79      -85.55     57.03 o 
  -5   5  15     2077.43     1848.10    140.83 o 
  -3   5  15     2223.81     2132.36    155.82 o 
  -1   5  15      524.11      598.51     68.13 o 
   1   5  15      416.20      323.54     59.17 o 
   3   5  15     2902.68     3115.66    127.95 o 
   5   5  15      654.26      809.52    101.61 o 
   7   5  15      226.23      287.99    118.97 o 
   9   5  15       33.13       56.51    104.11 o 
  11   5  15       26.99      -27.07    125.97 o 
 -10   6  15       36.66       32.64     95.41 o 
  -8   6  15      578.36      515.55    122.94 o 
  -6   6  15       37.12      191.48     79.66 o 
  -4   6  15      438.71      491.62     85.55 o 
  -2   6  15      143.34       67.71     66.33 o 
   0   6  15     2845.44     2630.22    159.46 o 
   2   6  15      919.13      799.36    139.34 o 
   4   6  15      473.54      564.46     98.25 o 
   6   6  15      479.80      591.41    137.63 o 
   8   6  15      384.72      299.42    132.74 o 
  10   6  15      206.39       92.12    122.07 o 
  -9   7  15       28.98      -66.31     86.02 o 
  -7   7  15      125.91      181.89     97.67 o 
  -5   7  15      372.66      195.34    135.55 o 
  -3   7  15     1003.17      936.05    136.72 o 
  -1   7  15      370.34      205.83    102.14 o 
   1   7  15      489.11      551.16     98.10 o 
   3   7  15     1602.17     1640.94    112.65 o 
   5   7  15     1087.64     1090.32    128.55 o 
   7   7  15       52.84      156.45    120.07 o 
   9   7  15       39.78      -63.28    108.48 o 
  -8   8  15      134.99      129.00     99.44 o 
  -6   8  15       15.76       54.40    109.23 o 
  -4   8  15      493.18      510.17    108.47 o 
  -2   8  15     3444.81     3532.88    193.48 o 
   0   8  15       37.65      -81.97     68.12 o 
   2   8  15      149.53      240.59     86.80 o 
   4   8  15       80.86       85.82    167.11 o 
   6   8  15      647.43      469.88    143.36 o 
   8   8  15      465.26      546.77    156.67 o 
  -9   9  15       30.63      131.48    133.54 o 
  -7   9  15        0.73       38.63    115.42 o 
  -5   9  15        9.81      127.40    109.22 o 
  -3   9  15      554.85      469.25    109.37 o 
  -1   9  15       14.81       51.44     80.71 o 
   1   9  15      278.81      170.35     88.37 o 
   3   9  15     1254.72     1465.42    338.08 o 
   5   9  15      300.36      362.76    111.85 o 
   7   9  15       82.85       45.29    119.48 o 
  -6  10  15      141.64       86.29    156.54 o 
  -4  10  15       32.02      -26.73    102.50 o 
  -2  10  15       26.26      -28.21     87.17 o 
   0  10  15      655.67      620.41    132.38 o 
   2  10  15        7.11       70.03     89.04 o 
   4  10  15      153.11      235.62    104.51 o 
   6  10  15      311.22      327.09    196.31 o 
  -5  11  15       31.14      137.91    141.03 o 
  -3  11  15       65.71       26.27    121.87 o 
  -1  11  15       72.56      101.32    126.49 o 
   1  11  15      296.50      179.02    112.59 o 
   3  11  15      677.25      789.90    179.89 o 
   5  11  15       24.79      157.24    118.05 o 
  -2  12  15       43.69      175.78    141.26 o 
   0  12  15      140.72      227.41    137.64 o 
   2  12  15       99.06        1.85    114.37 o 
 -12   0  16      548.87      784.10    212.90 o 
 -10   0  16      168.32      117.76    119.44 o 
  -8   0  16      293.89      198.29     87.69 o 
  -6   0  16    13769.58    14208.36    437.36 o 
  -4   0  16    17727.03    17969.61    754.88 o 
  -2   0  16     3807.32     3345.40    160.49 o 
   0   0  16     3936.96     4415.34    478.09 o 
   2   0  16    16159.39    16631.42    448.29 o 
   4   0  16    24501.62    26141.40    645.04 o 
   6   0  16       19.01      102.51    144.25 o 
   8   0  16        8.22      104.82    150.74 o 
  10   0  16     5200.21     4625.04    410.72 o 
  12   0  16      651.60      634.98    232.84 o 
 -11   1  16     1163.79     1048.84    114.75 o 
  -9   1  16     3338.83     3981.61    171.01 o 
  -7   1  16     1929.20     2499.16    131.39 o 
  -5   1  16       24.08       -8.56     38.85 o 
  -3   1  16     5991.71     5107.42    414.43 o 
  -1   1  16    30537.84    30654.56    502.52 o 
   1   1  16    11972.48    10441.55    228.51 o 
   3   1  16      176.62      229.89     47.89 o 
   5   1  16    16187.28    16170.42    510.21 o 
   7   1  16     6015.24     6573.25    419.07 o 
   9   1  16     1131.94      903.59    222.29 o 
  11   1  16        0.78      -88.44    117.52 o 
 -12   2  16      241.62      292.43    121.43 o 
 -10   2  16       23.98      127.29     66.17 o 
  -8   2  16     1421.33     1203.10    104.19 o 
  -6   2  16     6569.70     7053.92    200.18 o 
  -4   2  16    10539.02    10553.05    239.27 o 
  -2   2  16     5880.21     5160.67    176.08 o 
   0   2  16     5276.61     5631.95    228.02 o 
   2   2  16    23217.03    23442.38    413.39 o 
   4   2  16     6896.94     7189.12    182.79 o 
   6   2  16     1370.93     1292.45    157.79 o 
   8   2  16     1530.48      935.68    153.91 o 
  10   2  16     1720.29     1808.95    205.10 o 
 -11   3  16      474.57      366.65    127.75 o 
  -9   3  16     1192.57     1510.64    119.59 o 
  -7   3  16       79.84      289.64     78.24 o 
  -5   3  16      741.85      640.36     73.43 o 
  -3   3  16     1533.32     1440.61    104.12 o 
  -1   3  16    24911.31    23709.00    809.55 o 
   1   3  16     5137.87     4380.87    141.07 o 
   3   3  16      148.03      109.91     46.74 o 
   5   3  16     6094.37     6228.84    275.25 o 
   7   3  16     8629.49     9364.37    370.60 o 
   9   3  16     3042.15     2225.83    233.88 o 
  11   3  16        4.11       16.46    121.09 o 
 -12   4  16        0.89       11.13    160.95 o 
 -10   4  16       38.41      -36.62     85.05 o 
  -8   4  16      564.65      432.79     91.93 o 
  -6   4  16     3331.66     3606.74    271.79 o 
  -4   4  16     2293.75     2421.35    190.85 o 
  -2   4  16        9.46       28.53     55.04 o 
   0   4  16     5061.55     4713.14    179.89 o 
   2   4  16    13256.54    13625.18    286.80 o 
   4   4  16    10236.65     9857.40    279.06 o 
   6   4  16      428.15      449.01    115.45 o 
   8   4  16      521.03      507.54    168.83 o 
  10   4  16     1113.85     1155.53    183.73 o 
 -11   5  16       32.51      340.87    133.23 o 
  -9   5  16      166.29      160.42     85.88 o 
  -7   5  16        1.17        5.62     65.17 o 
  -5   5  16      189.49      239.21     75.63 o 
  -3   5  16     3067.13     2796.55    150.74 o 
  -1   5  16     2321.87     2545.88    118.31 o 
   1   5  16     2613.92     2321.05    141.11 o 
   3   5  16      821.77      771.55     82.64 o 
   5   5  16     3225.20     3401.88    171.53 o 
   7   5  16     4730.08     5160.86    502.21 o 
   9   5  16      805.27      698.88    191.79 o 
 -10   6  16        1.13       56.50     96.96 o 
  -8   6  16      306.98      457.70    109.24 o 
  -6   6  16      304.79      344.84     89.95 o 
  -4   6  16      254.71      250.30    154.80 o 
  -2   6  16       68.82       -2.49     63.87 o 
   0   6  16     1729.97     1691.14    108.72 o 
   2   6  16     3998.38     4719.76    169.08 o 
   4   6  16     3638.44     4380.68    198.75 o 
   6   6  16      696.83      776.25    151.53 o 
   8   6  16      525.85      434.13    141.12 o 
  10   6  16      240.46      164.31    225.88 o 
  -9   7  16       49.82      177.72     99.06 o 
  -7   7  16     1178.66     1464.32    245.93 o 
  -5   7  16      851.66      632.18    159.67 o 
  -3   7  16     2972.40     3030.95    174.28 o 
  -1   7  16      810.10      973.25    121.13 o 
   1   7  16      725.62      832.13     93.45 o 
   3   7  16       18.15       44.30     62.62 o 
   5   7  16     1331.53      923.43    219.54 o 
   7   7  16     1983.75     2085.24    444.23 o 
   9   7  16      116.89       28.42    128.43 o 
  -8   8  16       98.85      116.19    103.19 o 
  -6   8  16      336.16      280.78    134.74 o 
  -4   8  16     1257.98     1527.38    183.17 o 
  -2   8  16        4.25      -47.02     76.44 o 
   0   8  16       16.76      132.61     84.24 o 
   2   8  16     1581.54     1527.52    121.74 o 
   4   8  16     1644.89     1952.82    161.39 o 
   6   8  16      107.59      193.91    128.50 o 
   8   8  16       46.45      -45.18    128.71 o 
  -7   9  16       55.78      117.69    124.64 o 
  -5   9  16      177.39      279.72    137.41 o 
  -3   9  16      960.50     1109.04    138.97 o 
  -1   9  16     1084.61      816.24    124.95 o 
   1   9  16      518.55      590.02    112.93 o 
   3   9  16        0.54       84.09     92.96 o 
   5   9  16      206.69      178.71    106.61 o 
   7   9  16      206.05      260.66    138.39 o 
  -6  10  16      362.56      246.77    153.62 o 
  -4  10  16      533.13      523.56    160.02 o 
  -2  10  16        1.67       59.61     97.22 o 
   0  10  16      222.27      318.54    176.09 o 
   2  10  16      255.69      191.42    104.42 o 
   4  10  16      447.25      549.60    125.67 o 
   6  10  16        0.14       89.54    137.54 o 
  -5  11  16        5.69      -39.77    141.70 o 
  -3  11  16      262.92      232.51    187.27 o 
  -1  11  16      354.12      395.95    151.84 o 
   1  11  16       66.49      154.37    115.20 o 
   3  11  16        1.77       47.74    137.95 o 
   5  11  16        2.36       36.85    115.45 o 
  -2  12  16        0.08      -69.41    134.11 o 
   0  12  16       16.33       36.15    125.71 o 
 -11   1  17        4.65      104.47     74.75 o 
  -9   1  17       38.39      -18.41     57.31 o 
  -7   1  17     1321.57     1237.86    105.65 o 
  -5   1  17        5.54       -2.20     59.78 o 
  -3   1  17       15.78      -18.81     66.48 o 
  -1   1  17      151.76      194.70     50.70 o 
   1   1  17      792.26      892.54     80.81 o 
   3   1  17      245.44      167.81     58.55 o 
   5   1  17        8.33      -21.38     82.66 o 
   7   1  17       25.51       72.87     99.58 o 
   9   1  17      218.18      220.93    120.71 o 
  11   1  17       76.48      140.34    131.32 o 
 -12   2  17       24.54       78.04    108.61 o 
 -10   2  17      135.75       95.67     68.84 o 
  -8   2  17      295.46      294.01     69.79 o 
  -6   2  17      873.17      655.93     79.90 o 
  -4   2  17     1701.83     1396.15    107.22 o 
  -2   2  17     2386.45     2430.83    129.17 o 
   0   2  17      431.58      255.18     73.50 o 
   2   2  17        1.17        6.18     50.48 o 
   4   2  17     1694.26     1969.17    127.10 o 
   6   2  17      697.91      792.56    141.43 o 
   8   2  17      331.36      280.56    127.95 o 
  10   2  17      165.98      149.70    140.54 o 
 -11   3  17       27.75       73.25     90.09 o 
  -9   3  17      123.31       61.99     80.23 o 
  -7   3  17      993.11      966.79    119.37 o 
  -5   3  17     2158.58     2344.39    152.75 o 
  -3   3  17      525.70      563.09    114.33 o 
  -1   3  17      458.80      515.88     64.24 o 
   1   3  17      259.55      197.58     49.65 o 
   3   3  17      464.91      340.49     59.05 o 
   5   3  17       50.58        1.79     84.86 o 
   7   3  17      673.54      662.33    151.79 o 
   9   3  17      210.20      178.98    122.04 o 
  11   3  17      153.83      204.20    275.63 o 
 -10   4  17       21.21     -113.22     75.48 o 
  -8   4  17      209.41      224.19     86.03 o 
  -6   4  17      103.16      -18.78     61.68 o 
  -4   4  17     1914.17     1554.06    178.11 o 
  -2   4  17      486.14      497.74    103.82 o 
   0   4  17      740.40      726.10     75.10 o 
   2   4  17       86.52       65.32     47.46 o 
   4   4  17      214.40      261.14     79.11 o 
   6   4  17     1511.07     1635.18    176.69 o 
   8   4  17       34.88       76.55    103.21 o 
  10   4  17      156.17      167.81    129.47 o 
 -11   5  17        4.47      177.34    124.09 o 
  -9   5  17       25.23      -12.36     73.01 o 
  -7   5  17       91.50       76.01     72.59 o 
  -5   5  17     2258.04     2583.62    214.37 o 
  -3   5  17       40.52       11.86     58.32 o 
  -1   5  17     1031.06     1119.68     90.36 o 
   1   5  17      245.41      206.96     61.55 o 
   3   5  17      394.13      418.87     69.79 o 
   5   5  17       12.76      -74.65     94.76 o 
   7   5  17      565.04      451.97    134.07 o 
   9   5  17      388.27      116.56    122.73 o 
 -10   6  17        1.47      -73.90     88.04 o 
  -8   6  17       39.18      129.01     88.28 o 
  -6   6  17       40.74      176.18     93.33 o 
  -4   6  17      140.65      265.24    103.74 o 
  -2   6  17      306.29      182.76     75.53 o 
   0   6  17      757.46      446.09    149.29 o 
   2   6  17        6.57       -9.80     55.67 o 
   4   6  17      104.03       67.62     83.62 o 
   6   6  17      714.80      716.02    265.89 o 
   8   6  17      126.00      277.27    157.35 o 
  10   6  17        8.99      -43.77    116.80 o 
  -9   7  17        0.07        1.62    105.23 o 
  -7   7  17       33.44       -2.18     83.14 o 
  -5   7  17     1344.13     1236.77    175.54 o 
  -3   7  17      178.88      178.90     84.74 o 
  -1   7  17      146.50      195.18     82.34 o 
   1   7  17      595.15      559.54     87.27 o 
   3   7  17      511.34      575.29    111.74 o 
   5   7  17       72.86      131.53     90.62 o 
   7   7  17       80.58      -26.37    121.87 o 
   9   7  17      221.14      118.06    142.60 o 
  -8   8  17       24.73       84.90    110.97 o 
  -6   8  17       10.62      -10.87    100.41 o 
  -4   8  17     1578.97     1285.09    183.81 o 
  -2   8  17       21.51       15.88     83.15 o 
   0   8  17      694.24      597.63     94.13 o 
   2   8  17      201.57      198.70     76.43 o 
   4   8  17      474.70      511.54    136.64 o 
   6   8  17      442.85      538.52    153.12 o 
   8   8  17      166.09      161.09    141.66 o 
  -7   9  17      104.05       39.82    135.66 o 
  -5   9  17       66.03      -13.09    111.64 o 
  -3   9  17        8.87      -14.96     88.83 o 
  -1   9  17       18.16        6.49     86.46 o 
   1   9  17      871.02      739.91    127.59 o 
   3   9  17      580.35      502.96    120.79 o 
   5   9  17       13.04       69.87     99.93 o 
   7   9  17       16.07       37.85    141.24 o 
  -6  10  17       59.67      113.17    142.92 o 
  -4  10  17      141.55        9.01    123.94 o 
  -2  10  17     1008.71      935.04    277.62 o 
   0  10  17       38.53       -3.44     97.44 o 
   2  10  17       17.37       13.08     86.44 o 
   4  10  17       30.41      -12.46    105.92 o 
   6  10  17      433.51      392.90    170.73 o 
  -3  11  17       47.29      -70.46    105.72 o 
  -1  11  17      107.98      219.17    115.32 o 
   1  11  17      344.15      481.64    136.73 o 
   3  11  17       29.09      106.34    119.07 o 
 -12   0  18       39.09     -115.03    147.96 o 
 -10   0  18       76.66       -9.93    135.67 o 
  -8   0  18      792.63     1089.80    227.74 o 
  -6   0  18       21.91      140.77     84.62 o 
  -4   0  18      824.79     1011.37    213.82 o 
  -2   0  18     3554.03     3652.86    311.00 o 
   0   0  18    23656.04    22974.78    585.44 o 
   2   0  18    16669.71    17316.96    894.84 o 
   4   0  18      401.90      441.79    165.12 o 
   6   0  18       45.47       17.63    139.84 o 
   8   0  18     5262.48     4643.37    397.50 o 
  10   0  18     3357.56     2662.13    339.29 o 
 -11   1  18       15.07       63.42     77.25 o 
  -9   1  18       28.07      183.49     98.55 o 
  -7   1  18      486.47      138.53     74.22 o 
  -5   1  18     2833.76     2569.54    126.26 o 
  -3   1  18     9477.42     9244.87    563.55 o 
  -1   1  18     7035.07     6588.13    176.31 o 
   1   1  18      526.34      885.79    101.06 o 
   3   1  18    12598.12    13083.63    344.18 o 
   5   1  18     6582.04     7016.09    303.87 o 
   7   1  18     3269.99     3456.49    241.71 o 
   9   1  18      376.93      135.95    125.36 o 
  11   1  18      733.08      731.76    173.39 o 
 -10   2  18       95.97       12.10     69.07 o 
  -8   2  18      217.50      231.37     70.87 o 
  -6   2  18      911.00     1234.83     99.12 o 
  -4   2  18     1490.68     1474.07    158.85 o 
  -2   2  18     4189.72     4478.87    213.66 o 
   0   2  18    16224.84    17049.16    514.06 o 
   2   2  18    11066.47    10521.21    242.22 o 
   4   2  18      619.16      350.56     84.42 o 
   6   2  18     1633.52     1664.04    178.27 o 
   8   2  18     2989.21     3528.10    252.98 o 
  10   2  18      773.21      505.16    144.42 o 
 -11   3  18       65.49      313.40    109.34 o 
  -9   3  18      113.25      244.10     92.09 o 
  -7   3  18      412.65      160.65     86.71 o 
  -5   3  18     1923.38     1665.26    214.47 o 
  -3   3  18     8379.96     8142.63    333.03 o 
  -1   3  18     2740.31     2432.64    191.68 o 
   1   3  18        0.83       74.84     46.47 o 
   3   3  18     4895.89     5338.75    167.60 o 
   5   3  18     7602.07     7699.43    324.52 o 
   7   3  18     2609.45     3349.98    243.60 o 
   9   3  18       26.14       85.20    121.67 o 
 -10   4  18       78.02       70.19     87.48 o 
  -8   4  18      863.74     1165.13    157.81 o 
  -6   4  18     1144.72     1714.74    149.82 o 
  -4   4  18       86.95       67.64    122.91 o 
  -2   4  18     4281.71     4403.68    286.08 o 
   0   4  18    12602.88    12470.46    278.71 o 
   2   4  18     8871.66     8768.32    226.37 o 
   4   4  18     1997.51     1928.92    135.77 o 
   6   4  18      989.08      883.90    147.33 o 
   8   4  18     1967.91     1849.66    314.13 o 
  10   4  18      512.65      665.41    164.80 o 
  -9   5  18       15.70       18.62    142.60 o 
  -7   5  18       10.17      -14.10     74.18 o 
  -5   5  18     3275.57     3224.96    572.71 o 
  -3   5  18     5272.27     5342.50    276.39 o 
  -1   5  18     3048.98     3096.06    166.40 o 
   1   5  18       39.07      -31.54     55.18 o 
   3   5  18     3804.40     3938.27    153.53 o 
   5   5  18     5213.60     5427.71    285.79 o 
   7   5  18      940.63     1110.77    174.11 o 
   9   5  18      133.51       87.72    127.47 o 
 -10   6  18       37.36      139.09    113.17 o 
  -8   6  18      788.51      808.06    126.86 o 
  -6   6  18      126.50      297.08    186.46 o 
  -4   6  18        0.16       67.53     86.77 o 
  -2   6  18     1135.15     1106.70    123.28 o 
   0   6  18     5865.79     5972.70    227.63 o 
   2   6  18     4200.52     4294.76    176.98 o 
   4   6  18     2133.37     2047.15    156.76 o 
   6   6  18      379.34      269.63    122.12 o 
   8   6  18      623.34      478.56    156.27 o 
  -9   7  18       27.60       72.01    104.87 o 
  -7   7  18      101.18       12.25    114.57 o 
  -5   7  18     1057.94     1092.68    170.43 o 
  -3   7  18     1564.67     1801.91    164.79 o 
  -1   7  18      631.94      652.38    107.41 o 
   1   7  18      406.11      519.85    104.10 o 
   3   7  18     1730.87     1806.10    155.86 o 
   5   7  18     2713.96     2629.99    264.38 o 
   7   7  18      640.23      558.94    159.51 o 
  -8   8  18       50.64      -30.02    176.37 o 
  -6   8  18      122.23      123.02    190.86 o 
  -4   8  18      147.30      185.48    120.02 o 
  -2   8  18      126.11      115.77     90.02 o 
   0   8  18      650.76      773.70    124.08 o 
   2   8  18     1434.50     1370.45    124.40 o 
   4   8  18      209.29      159.47    101.56 o 
   6   8  18       79.26      122.71    141.24 o 
   8   8  18      407.44      137.90    144.92 o 
  -7   9  18       20.59       75.80    133.77 o 
  -5   9  18      114.97      130.77    128.28 o 
  -3   9  18       94.15       84.23     91.79 o 
  -1   9  18      115.29      231.40    106.35 o 
   1   9  18       13.50       71.93     81.46 o 
   3   9  18      331.32      414.24    117.19 o 
   5   9  18      396.28      379.97    154.41 o 
   7   9  18      167.00      145.35    163.56 o 
  -6  10  18      389.55      289.70    151.63 o 
  -4  10  18      168.08       54.88    124.16 o 
  -2  10  18       63.32       55.40    108.02 o 
   0  10  18        1.26       -5.23     99.92 o 
   2  10  18      193.37      312.17    119.38 o 
   4  10  18       45.90      -63.75    126.05 o 
  -3  11  18       22.09        4.08    110.83 o 
  -1  11  18        9.78       67.18    108.70 o 
   1  11  18        2.35       27.78    123.29 o 
   3  11  18       19.35       96.34    116.73 o 
 -11   1  19        2.35      -46.65     75.63 o 
  -9   1  19        6.69       38.26     66.51 o 
  -7   1  19      205.57       60.68     59.79 o 
  -5   1  19      704.50      759.16     82.24 o 
  -3   1  19      177.56      228.55     90.54 o 
  -1   1  19      180.08       76.11     58.92 o 
   1   1  19      181.01      194.63     54.24 o 
   3   1  19      409.06      361.98     67.42 o 
   5   1  19        7.81      188.78    108.63 o 
   7   1  19        3.99      -65.06    102.70 o 
   9   1  19      226.45      223.20    146.09 o 
 -10   2  19      114.11       46.72     88.67 o 
  -8   2  19      455.90      614.35     88.83 o 
  -6   2  19      446.55      581.09     78.60 o 
  -4   2  19      140.01      114.80     85.41 o 
  -2   2  19       23.46      -99.19     66.13 o 
   0   2  19      378.50      210.94    103.40 o 
   2   2  19      162.39       80.60     53.58 o 
   4   2  19      622.14      772.30    135.25 o 
   6   2  19       24.09       46.86    104.56 o 
   8   2  19      110.66       30.29    120.63 o 
  10   2  19       72.45       -2.03    122.26 o 
 -11   3  19      108.20      504.13    119.64 o 
  -9   3  19        2.89     -111.48     74.32 o 
  -7   3  19       48.69       -3.33     67.68 o 
  -5   3  19      190.36      170.74     94.81 o 
  -3   3  19      721.08     1007.28    150.12 o 
  -1   3  19      514.14      597.83     92.36 o 
   1   3  19      874.43     1042.10     91.36 o 
   3   3  19      224.02      163.52     61.48 o 
   5   3  19      319.22      405.19    188.89 o 
   7   3  19      183.86      211.17    124.81 o 
   9   3  19        2.63       43.05    137.76 o 
 -10   4  19      111.65      139.35    102.98 o 
  -8   4  19      229.76      392.54    104.40 o 
  -6   4  19      125.12       17.83     70.66 o 
  -4   4  19        5.17      120.85     89.31 o 
  -2   4  19      601.37      571.08     91.36 o 
   0   4  19      198.80      152.11     59.51 o 
   2   4  19      174.67      327.11     66.75 o 
   4   4  19      898.53      737.58    103.48 o 
   6   4  19      287.38      256.55    117.23 o 
   8   4  19       17.63      119.46    120.83 o 
  10   4  19      177.51      254.06    149.79 o 
  -9   5  19       50.16      131.53     91.61 o 
  -7   5  19       86.90       24.23     78.79 o 
  -5   5  19       47.35      -28.61     89.54 o 
  -3   5  19      176.99      277.16    109.28 o 
  -1   5  19     1160.50     1187.56    123.13 o 
   1   5  19      367.29      298.22     76.36 o 
   3   5  19      349.19      367.62     74.37 o 
   5   5  19     1694.50     1611.77    189.50 o 
   7   5  19      309.49      466.43    279.11 o 
   9   5  19       61.82       52.61    128.62 o 
  -8   6  19       21.23       34.76     89.20 o 
  -6   6  19     1269.08     1094.07    177.29 o 
  -4   6  19      126.07      190.87    133.35 o 
  -2   6  19        1.70       31.58     75.68 o 
   0   6  19       46.71      110.16     94.02 o 
   2   6  19      700.12      646.67     92.69 o 
   4   6  19     1639.38     1979.33    157.32 o 
   6   6  19       13.96       55.01    118.08 o 
   8   6  19        1.40     -109.11    122.98 o 
  -9   7  19       47.98       64.94    112.38 o 
  -7   7  19      133.86      119.13    129.27 o 
  -5   7  19      157.01       31.69    102.92 o 
  -3   7  19      311.07      107.12    105.93 o 
  -1   7  19     1476.92     1486.88    144.00 o 
   1   7  19      976.52     1025.90    107.15 o 
   3   7  19       65.03        2.87     88.54 o 
   5   7  19       37.46       86.42    128.01 o 
   7   7  19      497.45      441.45    163.77 o 
  -8   8  19        0.59       71.75    131.84 o 
  -6   8  19      358.24      126.84    158.16 o 
  -4   8  19       97.81       21.61    110.08 o 
  -2   8  19      466.75      518.49    116.14 o 
   0   8  19     1200.45     1057.48    135.59 o 
   2   8  19      514.20      518.11     99.03 o 
   4   8  19      525.53      661.86    134.69 o 
   6   8  19      327.77      248.74    151.97 o 
  -7   9  19       55.99     -107.19    129.03 o 
  -5   9  19      149.10       95.68    121.51 o 
  -3   9  19       24.76     -165.85    110.57 o 
  -1   9  19      513.97      562.65    128.17 o 
   1   9  19      376.59      524.95    114.15 o 
   3   9  19       54.06       23.99    102.24 o 
   5   9  19       26.93       76.47    162.46 o 
  -4  10  19      239.89      323.52    153.82 o 
  -2  10  19        6.88       25.20    108.78 o 
   0  10  19       27.59      -47.22    104.31 o 
   2  10  19      138.96      195.97    116.70 o 
   4  10  19      376.24      348.42    133.39 o 
  -1  11  19       69.55      -14.63    120.37 o 
   1  11  19       11.64       72.42    134.25 o 
 -10   0  20      486.75      499.09    141.83 o 
  -8   0  20      772.54      951.34    154.45 o 
  -6   0  20     1861.79     2468.07    195.35 o 
  -4   0  20       14.47       42.90    130.34 o 
  -2   0  20     2475.72     2901.47    316.56 o 
   0   0  20     6200.10     6841.43    281.88 o 
   2   0  20       15.59       79.62     79.90 o 
   4   0  20       18.83       34.09    134.51 o 
   6   0  20     9014.48     9536.97    538.04 o 
   8   0  20     3828.84     3525.78    371.52 o 
  10   0  20      850.83      496.53    224.26 o 
 -11   1  20      233.01      375.39     99.19 o 
  -9   1  20        5.44        0.42     72.52 o 
  -7   1  20       16.61      -33.69     55.47 o 
  -5   1  20     4294.02     4347.36    197.40 o 
  -3   1  20     4863.63     4462.12    255.39 o 
  -1   1  20      298.11      407.49    105.36 o 
   1   1  20     6473.76     6837.63    194.66 o 
   3   1  20     4687.57     5268.45    192.94 o 
   5   1  20     6723.70     6768.20    320.61 o 
   7   1  20       55.10      -41.52    108.96 o 
   9   1  20     1236.90      837.19    175.54 o 
 -10   2  20      389.54      289.49    107.83 o 
  -8   2  20      688.97     1194.32    167.17 o 
  -6   2  20      417.37      614.80    105.16 o 
  -4   2  20       31.28        0.50     81.72 o 
  -2   2  20     4137.64     4278.58    383.70 o 
   0   2  20     8404.10     8197.08    321.33 o 
   2   2  20      283.41      242.16     70.70 o 
   4   2  20     1475.66     1463.80    168.96 o 
   6   2  20     4030.55     4475.28    643.56 o 
   8   2  20     2593.65     2622.74    239.91 o 
  10   2  20      470.38      491.65    168.04 o 
  -9   3  20       48.99        9.19     80.46 o 
  -7   3  20       88.50       29.34     73.25 o 
  -5   3  20     1952.31     2108.69    279.92 o 
  -3   3  20      355.33      443.81    120.77 o 
  -1   3  20      148.44      295.37    100.18 o 
   1   3  20     4398.51     4213.93    156.59 o 
   3   3  20     5260.64     5777.58    183.10 o 
   5   3  20     2151.60     2458.37    208.95 o 
   7   3  20       67.59      -95.97    110.50 o 
   9   3  20      274.67       84.23    195.27 o 
 -10   4  20       57.36       12.80     92.26 o 
  -8   4  20      196.84      222.73     90.71 o 
  -6   4  20       53.99     -116.88     86.06 o 
  -4   4  20      585.11      598.04    122.14 o 
  -2   4  20     3170.42     3259.66    226.60 o 
   0   4  20     3085.32     3170.33    172.62 o 
   2   4  20       78.00      170.28     65.96 o 
   4   4  20     1217.12     1215.27    416.17 o 
   6   4  20     2532.62     2163.22    319.34 o 
   8   4  20     1500.88     1897.95    222.44 o 
  -9   5  20        1.02      -47.05     84.71 o 
  -7   5  20      245.23      164.02     87.89 o 
  -5   5  20      641.73      533.13    138.14 o 
  -3   5  20      908.66      685.48    143.79 o 
  -1   5  20       13.03       24.31     72.46 o 
   1   5  20     1240.81     1437.89    113.19 o 
   3   5  20     5027.85     5468.83    228.02 o 
   5   5  20      285.26      357.85    128.20 o 
   7   5  20       21.50       45.94    117.21 o 
   9   5  20      122.93       79.27    134.05 o 
  -8   6  20       68.66      172.81    101.50 o 
  -6   6  20       32.23      141.90    115.52 o 
  -4   6  20      262.98      285.36    122.16 o 
  -2   6  20      909.43      944.20    151.09 o 
   0   6  20     1245.85     1300.38    135.34 o 
   2   6  20      996.74     1019.27    107.65 o 
   4   6  20      250.69       51.55     90.37 o 
   6   6  20      501.52      446.29    152.92 o 
   8   6  20      506.69      429.42    163.04 o 
  -7   7  20       42.22      124.88    137.19 o 
  -5   7  20      687.29      574.51    379.64 o 
  -3   7  20      167.69      256.25    124.66 o 
  -1   7  20       19.31      -66.29     78.37 o 
   1   7  20      402.12      288.80     84.86 o 
   3   7  20     1949.21     2225.67    175.15 o 
   5   7  20      781.40      712.01    162.23 o 
   7   7  20       20.46      161.93    149.21 o 
  -6   8  20        6.51        0.02    112.53 o 
  -4   8  20      180.19      221.29    163.15 o 
  -2   8  20      518.77      746.58    127.88 o 
   0   8  20      282.78      207.79    127.15 o 
   2   8  20      628.31      500.30    105.89 o 
   4   8  20      125.08      139.86    109.03 o 
   6   8  20      326.45      427.20    160.47 o 
  -5   9  20       54.25      -85.03    116.99 o 
  -3   9  20      301.08      496.74    153.31 o 
  -1   9  20      208.80       49.09    104.33 o 
   1   9  20      628.26      467.85    130.19 o 
   3   9  20      449.05      393.68    128.45 o 
   5   9  20      264.72      272.05    165.49 o 
  -4  10  20       29.65       42.08    129.69 o 
  -2  10  20       42.21        7.85    113.48 o 
   0  10  20      257.84      307.35    124.88 o 
   2  10  20        4.36      140.99    124.47 o 
  -9   1  21        7.09       18.44     68.50 o 
  -7   1  21        2.25      109.36     66.62 o 
  -5   1  21      762.69      516.09    130.00 o 
  -3   1  21      310.83      536.73    130.95 o 
  -1   1  21     1365.62     1164.55    153.95 o 
   1   1  21      190.37       95.19     60.62 o 
   3   1  21      514.90      528.34     73.63 o 
   5   1  21      134.21      186.21    182.75 o 
   7   1  21        0.46      -60.19    114.34 o 
   9   1  21       74.03      -56.47    125.56 o 
 -10   2  21       24.92      -76.34     87.92 o 
  -8   2  21        2.94       17.56     81.82 o 
  -6   2  21      140.04      221.36     81.86 o 
  -4   2  21      237.35      255.57    107.69 o 
  -2   2  21      116.77      138.61     93.44 o 
   0   2  21      134.04      166.90    101.80 o 
   2   2  21     1006.27     1158.72    145.28 o 
   4   2  21       34.09      185.67    107.91 o 
   6   2  21      279.96      177.93    117.07 o 
   8   2  21       24.17      -29.78    124.98 o 
  -9   3  21        8.50      -11.43     83.72 o 
  -7   3  21      105.69      143.59    107.91 o 
  -5   3  21      326.03      326.04    108.11 o 
  -3   3  21      180.08      143.74    102.63 o 
  -1   3  21      125.55      155.89    101.04 o 
   1   3  21       57.66       92.70     73.78 o 
   3   3  21      525.82      602.56    103.46 o 
   5   3  21      911.45      954.65    163.90 o 
   7   3  21       19.34      -49.96    114.89 o 
   9   3  21       12.49     -138.07    125.83 o 
 -10   4  21        2.52      -11.05     92.86 o 
  -8   4  21       74.83       88.75     88.08 o 
  -6   4  21       41.03        0.71    212.43 o 
  -4   4  21       18.55      147.26    102.05 o 
  -2   4  21        0.43       41.04    125.93 o 
   0   4  21       38.62       36.22     77.99 o 
   2   4  21      513.28      512.65     84.65 o 
   4   4  21        4.08      -57.00    189.01 o 
   6   4  21       10.65     -118.24    109.01 o 
   8   4  21      110.02      209.14    138.38 o 
  -9   5  21      135.04       -8.20     93.52 o 
  -7   5  21        1.06     -133.02     93.12 o 
  -5   5  21       12.48       21.55    264.38 o 
  -3   5  21        4.78       87.05    104.85 o 
  -1   5  21      374.19      468.03    100.84 o 
   1   5  21      497.79      522.36     86.65 o 
   3   5  21      688.27      549.76    154.29 o 
   5   5  21      510.18      557.83    142.31 o 
   7   5  21      259.34      291.31    139.39 o 
  -8   6  21       48.62       12.97    118.85 o 
  -6   6  21       30.02     -115.09    102.74 o 
  -4   6  21      628.03      639.11    148.65 o 
  -2   6  21      491.41      409.31    130.04 o 
   0   6  21        0.71       15.82     91.71 o 
   2   6  21      508.85      493.00     93.00 o 
   4   6  21       86.92      212.07    128.52 o 
   6   6  21       16.87       13.84    116.74 o 
   8   6  21       42.64      -57.80    140.79 o 
  -7   7  21       21.24      139.41    131.80 o 
  -5   7  21      151.63      131.20    124.69 o 
  -3   7  21       53.37     -148.04    101.10 o 
  -1   7  21      263.27      231.19     94.77 o 
   1   7  21      506.63      614.88    134.16 o 
   3   7  21        0.43       73.81     97.61 o 
   5   7  21      147.54      246.26    144.22 o 
   7   7  21      164.60      210.66    160.44 o 
  -6   8  21        1.60     -137.62    115.93 o 
  -4   8  21      650.96      681.96    161.96 o 
  -2   8  21       19.52       69.37    121.87 o 
   0   8  21        0.74        1.84     96.70 o 
   2   8  21      104.92      143.39     89.40 o 
   4   8  21      247.17      112.87    110.05 o 
   6   8  21       49.21      -88.30    211.85 o 
  -5   9  21       40.70      -42.65    131.42 o 
  -3   9  21       52.23       50.79    128.14 o 
  -1   9  21       72.04      166.17    113.84 o 
   1   9  21      352.74      288.57    118.15 o 
   3   9  21       10.12     -130.17    105.84 o 
  -2  10  21       20.99      -78.79    140.04 o 
   0  10  21       85.25      -36.90    107.23 o 
   2  10  21      230.51      371.16    173.60 o 
 -10   0  22        4.28      -37.39    120.34 o 
  -8   0  22       79.00      527.24    133.22 o 
  -6   0  22      755.07      558.91    199.91 o 
  -4   0  22      789.50      346.94    163.27 o 
  -2   0  22      863.69      949.22    220.55 o 
   0   0  22       15.58       58.91    128.48 o 
   2   0  22      413.18      279.04    102.18 o 
   4   0  22     3513.74     3020.67    317.72 o 
   6   0  22     2299.79     2875.03    331.40 o 
   8   0  22      998.60      472.87    218.69 o 
  -9   1  22        5.15       66.15     87.06 o 
  -7   1  22      176.09      286.51    138.07 o 
  -5   1  22      807.78      955.21    162.27 o 
  -3   1  22       66.60      -55.32    116.65 o 
  -1   1  22     4151.75     4873.05    520.30 o 
   1   1  22     2202.64     2388.66    155.66 o 
   3   1  22     3601.86     3706.56    234.25 o 
   5   1  22      118.12      -19.44    161.18 o 
   7   1  22      483.34      254.31    253.13 o 
   9   1  22     1464.94     1317.28    212.87 o 
 -10   2  22        2.46       57.43    105.93 o 
  -8   2  22      158.76      502.28    115.61 o 
  -6   2  22       65.39       18.35    100.19 o 
  -4   2  22     3074.90     3069.21    242.23 o 
  -2   2  22     4336.75     4012.26    254.75 o 
   0   2  22     1229.50     1053.24    128.43 o 
   2   2  22       18.07      -86.11     59.16 o 
   4   2  22     2012.38     2474.62    213.66 o 
   6   2  22     3842.34     3872.50    383.82 o 
   8   2  22      576.45      648.85    176.01 o 
  -9   3  22       13.99      -50.46     87.95 o 
  -7   3  22     1152.08     1097.67    144.24 o 
  -5   3  22     1304.47     1452.56    476.35 o 
  -3   3  22      338.87      652.04    138.45 o 
  -1   3  22     1071.01     1244.28    219.04 o 
   1   3  22     2585.91     2492.18    160.77 o 
   3   3  22     3570.86     3460.92    183.99 o 
   5   3  22      835.39      755.19    154.80 o 
   7   3  22      407.77      502.53    150.45 o 
   9   3  22     1122.15     1334.97    222.78 o 
  -8   4  22      151.68      172.90    101.14 o 
  -6   4  22       65.52     -119.91     93.02 o 
  -4   4  22     2039.14     2295.66    667.91 o 
  -2   4  22     4818.66     4513.30    267.77 o 
   0   4  22     2525.97     2331.05    162.77 o 
   2   4  22        0.27       31.15     66.35 o 
   4   4  22     1521.63     1442.61    180.66 o 
   6   4  22     2325.41     1821.28    208.93 o 
   8   4  22      596.16      605.48    397.62 o 
  -9   5  22      121.33      -41.19     94.16 o 
  -7   5  22      717.24      879.50    363.64 o 
  -5   5  22     1229.32     1501.75    202.79 o 
  -3   5  22      175.28      176.28    113.80 o 
  -1   5  22      344.87      409.86    123.98 o 
   1   5  22     4284.34     4435.01    214.04 o 
   3   5  22     2267.44     2251.48    165.86 o 
   5   5  22      225.61      203.05    131.62 o 
   7   5  22      242.79      251.86    143.42 o 
  -8   6  22       42.63       -6.01    162.34 o 
  -6   6  22      123.56      220.97    165.93 o 
  -4   6  22      623.64      677.63    164.03 o 
  -2   6  22     1578.81     1685.46    299.05 o 
   0   6  22     1870.64     2083.44    168.01 o 
   2   6  22      107.17      166.98     84.87 o 
   4   6  22      451.87      636.29    245.25 o 
   6   6  22      604.17      252.06    143.83 o 
  -7   7  22      446.00      869.42    239.57 o 
  -5   7  22       13.31      124.15    124.08 o 
  -3   7  22       43.32       20.43    116.57 o 
  -1   7  22        1.50        1.41     91.72 o 
   1   7  22     2375.24     2466.88    186.75 o 
   3   7  22      296.99      380.77    119.22 o 
   5   7  22       32.25       77.19    143.21 o 
  -6   8  22        0.48      138.00    136.88 o 
  -4   8  22      215.05      332.27    187.62 o 
  -2   8  22      320.94      270.81    145.61 o 
   0   8  22      177.71      151.05    108.58 o 
   2   8  22        7.46       29.14    130.93 o 
   4   8  22      394.68      468.51    163.31 o 
  -3   9  22        7.53      -39.03    137.66 o 
  -1   9  22      151.03      110.97    118.67 o 
   1   9  22      226.52      256.28    131.46 o 
   3   9  22      336.93      324.71    140.40 o 
  -9   1  23       25.97      118.04     97.33 o 
  -7   1  23       75.84       72.83     82.11 o 
  -5   1  23      108.00       59.16    112.46 o 
  -3   1  23        0.17      -68.04     93.39 o 
  -1   1  23       77.67      154.09    106.18 o 
   1   1  23      128.17      157.45    175.24 o 
   3   1  23       62.08       -9.45    105.73 o 
   5   1  23        1.54      -24.46    124.19 o 
   7   1  23      180.82      277.71    150.20 o 
   9   1  23        0.37      -17.58    145.21 o 
  -8   2  23       36.20      104.19     95.81 o 
  -6   2  23       36.77      145.02    111.07 o 
  -4   2  23      260.43      294.48    118.91 o 
  -2   2  23        0.04      211.42    103.90 o 
   0   2  23     2773.85     3153.92    419.88 o 
   2   2  23       61.29      114.68    116.86 o 
   4   2  23       39.19       34.15    124.05 o 
   6   2  23       60.46      260.83    145.61 o 
   8   2  23       41.80      253.77    160.09 o 
  -9   3  23       92.55       16.82     98.54 o 
  -7   3  23       12.06       -6.75    114.08 o 
  -5   3  23       17.92      -27.94     94.21 o 
  -3   3  23      114.47      233.67    110.08 o 
  -1   3  23      150.15      100.37    149.00 o 
   1   3  23        0.72      -25.64     78.56 o 
   3   3  23      380.94      303.79    158.85 o 
   5   3  23       67.46       85.02    136.02 o 
   7   3  23      111.86       86.33    138.02 o 
  -8   4  23        0.05      107.24    130.99 o 
  -6   4  23        5.29      -50.67    250.00 o 
  -4   4  23       96.23      255.30    119.31 o 
  -2   4  23       20.23      117.20    101.21 o 
   0   4  23      588.40      620.32    109.83 o 
   2   4  23      242.77       69.56     76.36 o 
   4   4  23        4.51      125.54    122.17 o 
   6   4  23        1.50       57.32    128.25 o 
   8   4  23        4.14     -129.69    131.26 o 
  -7   5  23       45.09      -15.47    177.65 o 
  -5   5  23       37.35      -16.06    101.60 o 
  -3   5  23       38.47     -113.42     95.22 o 
  -1   5  23      426.92      523.54    174.40 o 
   1   5  23       51.48       81.45     97.29 o 
   3   5  23      288.68      336.72    109.60 o 
   5   5  23      246.51      271.40    136.69 o 
   7   5  23       22.39        2.34    137.46 o 
  -6   6  23       20.14       79.82    180.20 o 
  -4   6  23        1.60       64.97    188.20 o 
  -2   6  23       26.61       46.76    116.88 o 
   0   6  23      767.36      922.71    134.80 o 
   2   6  23      366.02      399.92    149.26 o 
   4   6  23        1.99      -79.99    233.07 o 
   6   6  23       96.74      147.54    146.88 o 
  -5   7  23      142.54      -34.81    124.68 o 
  -3   7  23      145.27      138.28    133.24 o 
  -1   7  23      122.41       84.71    122.56 o 
   1   7  23        0.54       34.12     97.52 o 
   3   7  23      349.11      394.53    123.76 o 
   5   7  23      125.22      155.81    148.11 o 
  -4   8  23       37.49      208.01    187.15 o 
  -2   8  23        6.81       -3.45    141.24 o 
   0   8  23      548.09      549.52    135.94 o 
   2   8  23       64.55       63.52    143.80 o 
   4   8  23       21.30     -193.27    128.85 o 
  -3   9  23      130.88      -68.14    144.11 o 
  -1   9  23      134.75      -10.08    144.33 o 
   1   9  23        4.44      -14.72    117.16 o 
  -8   0  24        2.06       28.78    107.14 o 
  -6   0  24      760.40      796.16    232.61 o 
  -4   0  24     5698.03     6935.36    500.93 o 
  -2   0  24        4.78      221.71    159.32 o 
   0   0  24        8.31       -3.25    129.18 o 
   2   0  24     3303.22     3205.37    361.67 o 
   4   0  24     6457.11     7216.44    482.38 o 
   6   0  24     4333.20     5408.91    445.97 o 
   8   0  24        3.72      -28.29    198.29 o 
  -9   1  24      281.15      443.00    125.60 o 
  -7   1  24      602.54      914.28    182.68 o 
  -5   1  24      107.44      230.10    130.44 o 
  -3   1  24     1968.93     1998.64    217.59 o 
  -1   1  24     4327.28     4684.01    274.42 o 
   1   1  24     8040.02     8658.18    289.89 o 
   3   1  24      852.10     1072.02    171.23 o 
   5   1  24      833.25      646.44    163.41 o 
   7   1  24     2898.31     2922.21    667.21 o 
  -8   2  24        0.85      129.91     98.85 o 
  -6   2  24      594.64      756.63    158.55 o 
  -4   2  24     1648.49     1926.10    304.15 o 
  -2   2  24      534.52      464.77    132.62 o 
   0   2  24      115.73      230.42    113.22 o 
   2   2  24     2956.20     3373.36    191.15 o 
   4   2  24     5856.44     6679.76    340.85 o 
   6   2  24     1891.28     2083.15    316.68 o 
   8   2  24        1.19       79.85    156.67 o 
  -7   3  24      169.98      631.12    191.21 o 
  -5   3  24       31.87      144.54    117.20 o 
  -3   3  24      121.87      154.64    171.96 o 
  -1   3  24      608.96      736.60    143.81 o 
   1   3  24     2283.67     2426.01    190.87 o 
   3   3  24      647.07      787.43    464.29 o 
   5   3  24      182.81       27.92    130.34 o 
   7   3  24     1519.91     1511.91    226.25 o 
  -8   4  24        0.27        7.65    132.90 o 
  -6   4  24       20.66     -161.84    107.90 o 
  -4   4  24      390.94      523.47    138.46 o 
  -2   4  24      630.30      899.18    262.76 o 
   0   4  24       19.84       10.33    113.87 o 
   2   4  24      929.86     1189.91    338.01 o 
   4   4  24     1887.62     2621.93    344.16 o 
   6   4  24      770.37      934.94    274.24 o 
  -7   5  24      200.82      107.10    317.37 o 
  -5   5  24        9.33      -97.74    107.04 o 
  -3   5  24       10.44       32.67    114.42 o 
  -1   5  24     1073.54      925.39    194.23 o 
   1   5  24      824.51      880.13    135.43 o 
   3   5  24      268.85      358.28    113.70 o 
   5   5  24      192.95      164.08    150.75 o 
   7   5  24      546.01      546.50    185.91 o 
  -6   6  24       42.91       83.23    139.96 o 
  -4   6  24      244.96      129.25    231.22 o 
  -2   6  24      844.57      628.17    250.81 o 
   0   6  24       79.79      192.57    126.91 o 
   2   6  24      256.04       61.62    136.60 o 
   4   6  24      914.74     1052.60    194.81 o 
   6   6  24      397.28      351.16    163.75 o 
  -5   7  24       79.65      140.46    183.91 o 
  -3   7  24       38.21      -10.85    123.85 o 
  -1   7  24      929.90     1052.49    185.43 o 
   1   7  24      318.09      572.12    127.37 o 
   3   7  24      114.70       82.02    113.52 o 
   5   7  24       11.24     -264.82    263.57 o 
  -4   8  24      224.30      266.76    163.13 o 
  -2   8  24      214.95      353.81    151.93 o 
   0   8  24       38.69       -6.50    107.45 o 
   2   8  24      328.46      515.73    178.89 o 
  -7   1  25       14.94      359.22    147.00 o 
  -5   1  25      103.44       44.79    119.79 o 
  -3   1  25       14.60      170.55    117.94 o 
  -1   1  25      236.62      138.13    115.04 o 
   1   1  25      173.86      311.80    121.89 o 
   3   1  25       42.67      -21.47    132.31 o 
   5   1  25       74.73      -77.75    132.74 o 
   7   1  25       10.04       16.05    223.10 o 
  -8   2  25        5.87      450.01    184.49 o 
  -6   2  25        0.14       54.57    116.49 o 
  -4   2  25       15.58      158.11    123.84 o 
  -2   2  25      463.84      395.33    132.53 o 
   0   2  25      356.53      419.44    134.36 o 
   2   2  25        1.61      162.03    147.96 o 
   4   2  25      181.16       82.11    140.69 o 
   6   2  25      224.67      177.82    158.79 o 
  -7   3  25        0.09       25.87    125.08 o 
  -5   3  25       99.29       28.41    126.00 o 
  -3   3  25       99.20       61.20    109.07 o 
  -1   3  25      408.99      251.73    126.98 o 
   1   3  25      899.22      953.40    223.22 o 
   3   3  25       45.25      -48.06    142.63 o 
   5   3  25       95.66       38.30    139.74 o 
   7   3  25        2.79      139.47    161.89 o 
  -6   4  25       12.90     -162.01    110.98 o 
  -4   4  25        0.13      144.68    110.39 o 
  -2   4  25      196.00       51.18    216.38 o 
   0   4  25      253.70      444.30    140.41 o 
   2   4  25       11.42      -37.46    117.82 o 
   4   4  25       51.95     -124.13    123.70 o 
   6   4  25       76.99       60.38    144.62 o 
  -7   5  25       33.43      -93.71    325.03 o 
  -5   5  25       46.83       20.47    121.91 o 
  -3   5  25      457.43      522.46    155.24 o 
  -1   5  25       68.24      104.23    119.71 o 
   1   5  25      335.07      219.30    111.15 o 
   3   5  25      176.87      381.30    325.14 o 
   5   5  25       25.09      149.83    149.41 o 
  -6   6  25       10.50       35.92    135.30 o 
  -4   6  25       17.54      -75.14    126.36 o 
  -2   6  25      202.84      230.54    131.17 o 
   0   6  25      141.86      209.97    136.24 o 
   2   6  25       13.49      -27.16    135.88 o 
   4   6  25       53.69      277.13    155.54 o 
  -3   7  25      226.34      121.46    144.88 o 
  -1   7  25       15.77      -51.70    149.47 o 
   1   7  25       69.15      156.21    114.37 o 
   3   7  25      138.37       94.16    253.02 o 
  -2   8  25       19.92       88.94    142.91 o 
   0   8  25       44.27       -3.52    141.42 o 
  -8   0  26       87.13     -146.11    179.27 o 
  -6   0  26     1156.36     1079.56    255.10 o 
  -4   0  26       78.90       58.91    171.62 o 
  -2   0  26      831.91      471.94    213.82 o 
   0   0  26      930.49     1205.95    261.37 o 
   4   0  26     2054.84     2220.34    328.62 o 
   6   0  26        0.23      -52.64    209.42 o 
  -7   1  26       30.92      243.90    143.93 o 
  -5   1  26      517.94      393.20    155.22 o 
  -3   1  26      493.14      541.08    158.57 o 
  -1   1  26     3044.68     2882.88    250.98 o 
   1   1  26     1508.54     1345.45    189.40 o 
   3   1  26      309.31      556.56    189.47 o 
   5   1  26     2921.26     3111.65    264.84 o 
   7   1  26      850.79      897.58    309.60 o 
  -6   2  26      484.92      885.76    199.33 o 
  -4   2  26      658.44      688.95    168.57 o 
  -2   2  26        6.81      -70.54    105.09 o 
   0   2  26     1942.69     1772.89    229.83 o 
   2   2  26     2952.24     3319.30    244.90 o 
   4   2  26     1480.72     1399.22    207.48 o 
   6   2  26       37.89      -88.72    139.47 o 
  -7   3  26        1.35     -112.98    129.63 o 
  -5   3  26      422.74      335.78    254.06 o 
  -3   3  26     1329.73     1318.65    527.95 o 
  -1   3  26     1171.60     1357.11    188.74 o 
   1   3  26      285.12      174.90    116.41 o 
   3   3  26      145.01      202.72    389.50 o 
   5   3  26     1934.06     2664.48    261.69 o 
  -6   4  26      350.70      483.04    184.26 o 
  -4   4  26      312.09      319.15    167.44 o 
  -2   4  26        0.05      -13.77    112.89 o 
   0   4  26      933.44     1185.98    577.81 o 
   2   4  26     2257.91     2073.08    224.41 o 
   4   4  26      831.82      693.80    321.78 o 
   6   4  26        4.00     -122.17    148.02 o 
  -5   5  26       23.52       60.45    250.00 o 
  -3   5  26     1026.84     1090.09    209.42 o 
  -1   5  26      552.35      378.80    246.99 o 
   1   5  26       19.18      -51.19    113.47 o 
   3   5  26      389.32      -11.60    215.68 o 
   5   5  26      754.66      653.62    188.62 o 
  -4   6  26      150.98      329.32    157.97 o 
  -2   6  26       14.76     -126.96    166.17 o 
   0   6  26      100.60      -88.66    123.28 o 
   2   6  26      867.40     1334.19    207.77 o 
   4   6  26      313.34      384.24    222.29 o 
  -3   7  26      224.48       75.00    146.34 o 
  -1   7  26      263.86      293.43    155.89 o 
   1   7  26      231.79      178.34    202.69 o 
  -7   1  27        0.11       68.54    187.85 o 
  -5   1  27        4.48     -131.85    123.72 o 
  -3   1  27       38.93      -11.28    139.26 o 
  -1   1  27       29.40       95.51    128.94 o 
   1   1  27       35.93      -40.08    116.81 o 
   3   1  27        5.51      -85.81    203.39 o 
   5   1  27       47.99       15.35    142.63 o 
  -6   2  27        2.29     -189.13    126.09 o 
  -4   2  27       43.48     -137.12    155.38 o 
  -2   2  27      100.20      -77.82    117.58 o 
   0   2  27      352.94      261.45    132.09 o 
   4   2  27       32.15     -106.68    142.96 o 
   6   2  27        9.58       -1.42    158.25 o 
  -5   3  27      100.92      169.27    233.19 o 
  -3   3  27       22.65      -71.10    118.55 o 
  -1   3  27      245.41      213.03    128.89 o 
   1   3  27       62.56      107.49    118.62 o 
   3   3  27       47.25       18.78    206.40 o 
   5   3  27       46.90        8.94    150.59 o 
  -6   4  27       14.08       10.21    140.81 o 
  -4   4  27      220.11      231.79    138.97 o 
  -2   4  27      159.71      105.41    134.86 o 
   0   4  27       60.24      279.57    129.61 o 
   2   4  27      106.70      316.79    179.96 o 
   4   4  27       14.72       39.83    153.57 o 
  -5   5  27       96.35       87.49    146.46 o 
  -3   5  27        6.43     -115.51    123.13 o 
  -1   5  27       88.84      167.45    221.13 o 
   1   5  27      362.12      400.51    218.23 o 
   3   5  27       70.96      213.82    253.48 o 
  -2   6  27        4.30        9.82    140.22 o 
   0   6  27       86.35     -154.74    123.90 o 
   2   6  27       46.61     -228.09    228.09 o 
  -6   0  28       27.77      -52.64    176.95 o 
  -4   0  28      195.06      105.75    202.23 o 
  -2   0  28     1198.35     1253.72    284.09 o 
   0   0  28     1506.78     1424.64    291.51 o 
   4   0  28       19.35      116.88    234.23 o 
  -5   1  28      151.63      103.65    147.43 o 
  -3   1  28      994.56     1069.85    199.88 o 
  -1   1  28      116.74       44.88    129.14 o 
   1   1  28       40.10      103.00    127.93 o 
   5   1  28     1240.01     1324.42    223.91 o 
  -6   2  28       84.93      148.99    158.16 o 
  -4   2  28        3.00     -117.81    135.91 o 
  -2   2  28      252.50      125.49    156.31 o 
   0   2  28     1818.35     1537.61    216.95 o 
   4   2  28       22.40      -57.34    149.87 o 
  -5   3  28      216.03      167.16    158.68 o 
  -3   3  28      433.25      539.37    174.63 o 
  -1   3  28      199.74      234.63    143.64 o 
   1   3  28       36.87      200.60    192.26 o 
   3   3  28     1162.52     1236.33    312.39 o 
  -4   4  28        1.11       68.07    137.91 o 
  -2   4  28      181.70      309.36    150.72 o 
   0   4  28      927.04      983.69    263.34 o 
  -3   5  28      122.71      137.54    140.16 o 
  -1   5  28       39.01     -315.17    210.11 o 
   1   5  28      519.11      358.77    224.72 o 
  -5   1  29        0.41      107.89    154.11 o 
  -3   1  29        1.48      -71.49    129.07 o 
  -1   1  29        5.78       45.46    136.13 o 
   1   1  29       12.72      253.71    193.88 o 
  -4   2  29        7.96       80.08    235.74 o 
  -2   2  29        1.70      128.82    142.60 o 
   0   2  29        2.15      117.18    134.68 o 
  -3   3  29        2.57      -91.16    135.89 o 
  -1   3  29        0.51      171.27    135.19 o 
   1   3  29        0.42       -1.39    193.88 o 
  -2   4  29       13.62      -26.50    133.49 o 
   0   4  29        0.24      209.81    135.65 o 
  -2   0  30       57.17      244.44    207.56 o 
   0   0  30     1034.18      842.31    262.99 o 
  -3   1  30      134.80      190.36    156.61 o 
  -1   1  30       39.22      -12.38    132.41 o 
  -2   2  30      310.82      190.23    248.49 o 
   0   2  30      479.53      587.72    174.95 o 
                                                 
